# Supplementary material for: Identification and characterization of microRNAs in the flag leaf and developing seed of wheat (Triticum aestivum L.)
Source: BMC Genomics. 2014 Apr 16;15:289. doi: 10.1186/1471-2164-15-289 (PMC4029127; doi:10.1186/1471-2164-15-289)
Supplement: Additional file 1 — Summary of small RNA sequencing in the five wheat sRNA libraries or tissues. [file 1471-2164-15-289-S1.XLS]

## Sheet: Sheet1
Additional file 1 Summary of small RNA sequencing in the five wheat sRNA libraries or tissues
		Seedlings			Flag leaves			5-d seeds			10-d seeds			20-d seeds
Category		Redundant	Unique sRNAs		Redundant	Unique sRNAs		Redundant	Unique sRNAs		Redundant	Unique sRNAs		Redundant	Unique sRNAs
Raw date		14736613			14311690			15045360			14837340			19095081
clean reads		13931738（100%）	3670844 （100%）		13595341（100%）	3089194（100%）		14569411（100%）	3214958（100%）		14181881（100%）	3857235（100%）		18311762（100%）	6040094（100%）
Nonprotein-coding RNAs
rRNA		2228713(16%)	120633(3.3%)		689270（5.1%）	48232（1.6%）		677838(4.7%)	44897(1.4%)		1152086(8.1%)	55102(1.4%)		1563483(8.5%)	70258(1.2%)
snRNA		24005(0.2%)	5363(0.1%)		10893（0.1%）	2732（0.1%）		4296(0.0%)	1824(0.1%)		7065(0.0%)	2574(0.1%)		10849(0.1%)	3306(0.1%)
snoRNA		13508(0.1%)	4227(0.1%)		3192（0.0%）	1378（0.0%）		4543(0.0%)	1691(0.1%)		5729(0.0%)	2212(0.1%)		11816(0.1%)	3225(0.1%)
tRNA		1085911(7.8%)	26708(0.7%)		2652426（19.5%）	11683（0.4%）		286811(2.0%)	9585(0.3%)		552505(3.9%)	12062(0.3%)		1208124(6.6%)	17215(0.3%)
siRNA		351096(2.52%)	65515(1.78%)		466164(3.43%)	61652(2.0%)		3205582(22.0%)	260630(8.11%)		1471880(10.38%)	153438(3.98%)		977670(5.34%)	146582(2.43%)
Known miRNAs＃		995646(7.147%)	176(0.005%)		2723238(20.031%)	179(0.006%)		264362(1.815%)	153(0.005%)		323934(2.284%)	137(0.004%)		437532(2.389%)	178(0.003%)
Unannotation sRNAs		10228505(73.38%)	3448398(93.92%)		9773396(71.87%)	2963517(95.9%)		10390341(71.3%)	2896331(90.09%)		10992616(77.52%)	3631847(94.12%)		14539820(79.36%)	5799508(95.97%)
＃ Refering to miRNAs deposited at the miRBase database (Release 20.0, June 2013; http://www.mirbase.org)
