# Supplementary material for: Identification and characterization of microRNAs in the flag leaf and developing seed of wheat (Triticum aestivum L.)
Source: BMC Genomics. 2014 Apr 16;15:289. doi: 10.1186/1471-2164-15-289 (PMC4029127; doi:10.1186/1471-2164-15-289)
Supplement: Additional file 2 — Known miRNAs identified in five wheat sRNA libraries or tissues. [file 1471-2164-15-289-S2.XLSX]

## Sheet: Sheet1
Additional file 2 Known miRNAs identified in the five wheat sRNA libraries or tissues
miRNA family	miRNA sequence (5'-3')	miRNA name in the miRBase ☆	Precursor location ††	Normalised abundance (RPM）★
				Seedlings	Flag leaves	5-d seeds	10-d seeds	20-d seeds
miR156	UGACAGAAGAGAGUGAGCACA	tae-miR156		89.8955	95.0068	10.2496	41.9549	44.105
miR156	UGACAGAAGAGAGUGAGCAC	ath-miR156a	contig2137453:7:91:-	14964.6	36640.4	1183.21	4006.34	4759.54
miR159	UUUGGAUUGAAGGGAGCUCUG	tae-miR159b		16.911	81.5375	13.3526	4.23075	10.7264
miR160	UGCCUGGCUCCCUGUAUGCCA	tae-miR160		1.24	2.18	1.37	0.176281	8.46123
miR164	UGGAGAAGCAGGGCACGUGCA	tae-miR164		205.691	145.276	135.219	246.441	244.443
miR166 ※	UCGGACCAGGCUUCAUUCCCC	ath-miR166a-3p	contig458067:115:210:-	2343.51	2780.45	4554.38	1238.11	2345.69
miR166 ※	GGAAUGUUGUCUGGUUGGAGA	zma-miR166g-5p-5p	contig458067:115:210:-	0.801049	1.52332	1.78662	1.23397	3.66431
miR167	UGAAGCUGCCAGCAUGAUCUA	tae-miR167a		282.147	535.405	252.572	297.915	384.153
miR167	UGAAGCUGCCAGCAUGAUCUGA	ccl-miR167a-5p	contig106305:1121:1197:-	3393.06	8781.44	876.666	1914.5	4238.68
miR167	AGGUCAUGCUGGAGUUUCAUC	bdi-miR167e-3p	contig106305:1121:1197:-	2.58116	3.4475	0.376131	0.352563	0.399743
miR168 ※	UCGCUUGGUGCAGAUCGGGAC	osa-miR168a-5p-5p	contig316572:851:920:+	56813.4	133982	14998.2	18235.5	14065.6
miR168 ※	CCCGCCUUGCACCAAGUGAAU	ssp-miR168a-3p	contig316572:851:920:+	31.8639	38.0829	9.02713	3.87819	4.33055
miR169	CAGCCAAGGAUGACUUGCCGG	ath-miR169b	contig2537991:335:415:+	24.1205	0.962094	86.51	67.5	18.9878
miR171	UGAUUGAGCCGUGCCAAUAUC	tae-miR171a		25.9006	17.3979	18.0543	9.43105	7.19538
miR172 ※	AGAAUCUUGAUGAUGCUGCAU	ath-miR172a-5p	contig1109643:304:394:+	421.263	2268.94	47.0163	88.8458	101.601
miR172 ※	GCAGCACCACCAAGAUUCACA	bdi-miR172a-3p	contig1109643:304:394:+	0.890054	3.60785	0.376131	0	0.133248
miR395	UGAAGUGUUUGGGGGAACUC	tae-miR395b		4.8953	0.0801745	0	0	0.0666238
miR396 ※	UCCACAGGCUUUCUUGAACUG	osa-miR396d-5p	contig4373830:166:268:+	275.205	414.182	69.114	61.5222	40.4407
miR396 ※	GUUCAAGAAAGCCCAUGGAAA	bdi-miR396b-3p	contig4373830:166:268:+	0.178011	0.0801745	1.12839	0.0881406	0.266495
miR396 ※	UUCCACAGCUUUCUUGAACUU	ath-miR396b-5p	contig2010777:395:544: -	22.9634	8.01745	4.8897	2.64422	0.333119
miR396 ※	GGUCAAGAAAGCUGUGGGAAG	zma-miR396f-3p-3p	contig2010777:395:544: -	4.9843	0.240524	15.5154	0	0
miR398	UGUGUUCUCAGGUCGCCCCCG	tae-miR398		0.623038	14.5918	0.376131	0	0.199872
miR1122	CUGCGACAAGUAAUUCCGAACGGA	tae-miR1135		1.24608	0.801745	0.188065	0.176281	0.466367
miR1318 ※	AUCAGGAGAGAUGACACCGAC	osa-miR1432	contig2016101:528:620: -	9.70159	365.917	0.940326	0.881406	1.26585
☆ The superscript "-3p"or "-5p" indicates the arm of the stem-loop structure where the mature sequence of wheat miRNA locates in. Those from the same precursor are miRNA/miRNA*.
†† The numbers of miRNA-matched ESTs or genome contigs are from wheat EST database (http://www.ncbi.nlm.nih.gov/nucest/?term=wheat) or wheat genome shotgun-sequence assemblies (http://mips.helmholtz-muenchen.de/plant/wheat/uk454survey/index.jsp) (Brenchley et al., 2012, doi:10.1038/nature11650).
★ RPM, reads permillion of total miRNA reads.
※ Represents miRNA families that were first detected in wheat in this study.
