# Supplementary material for: Identification and characterization of microRNAs in the flag leaf and developing seed of wheat (Triticum aestivum L.)
Source: BMC Genomics. 2014 Apr 16;15:289. doi: 10.1186/1471-2164-15-289 (PMC4029127; doi:10.1186/1471-2164-15-289)
Supplement: Additional file 3 — The detail information of the loci, the precursor sequences and the structures for 15 known miRNAs first identified in wheat. [file 1471-2164-15-289-S3.TXT]

Additional file 3  The detail information of the loci, the precursor sequences and the structures for 15 known miRNAs first identified in wheat.
(Note: six pairs of known miRNAs are miRNA/miRNA* in wheat)

ath-miR156a contig2137453:7:91:- 85(nt) (-52.20kcal/mol)
UGACAGAAGAGAGUGAGCACACGGCGUGAUGCCGGCAUAACAUGUAUGCCGUCUUCGCCGCGUGCUCACUCCUCUUUCUGUCAGC  seedling 170780  ££
((((((((((((((((((((.(((((.((...(((((((.....)))))))))..))))).)))))))))).)))).))))))..	 ¡ì
UGACAGAAGAGAGUGAGCAC*****************************************************************  170724  ath-miR156a ¡î
***************************************************************GCUCACUCCUCUUUCUGUCAGC  167  ¡ù 
UGACAGAAGAGAGUGAGCAC----------------------------------------------------------------- 168131 ¡ï
UGACAGAAGAGAGUGAGCA------------------------------------------------------------------ 1314
UGACAGAAGAGAGUGAGCACA---------------------------------------------------------------- 1010
UGACAGAAGAGAGUGAGC------------------------------------------------------------------- 160
-GACAGAAGAGAGUGAGCAC-----------------------------------------------------------------  93
--ACAGAAGAGAGUGAGCAC-----------------------------------------------------------------  16
--------------------------------------------------------------UGCUCACUCCUCUUUCUGUCAGC  2
---------------------------------------------------------------GCUCACUCCUCUUUCUGUCAGC  163
---------------------------------------------------------------GCUCACUCCUCUUUCUGUCA--  2

ath-miR166a contig458067:115:210:-95(nt) (-48.90kcal/mol)
GGAAUGUUGUCUGGUUGGAGACCUGGCUCGCACGACGGCCGGACCCGGAUCGAUCGACGGCGUGCGUGCGCGGUUUCGGACCAGGCUUCAUUCCCC  seedling 30960 ££
((((((..((((((((.((((((..((.((((((.((..(((...((...)).))).)).)))))).))..)))))).))))))))..))))))..	 ¡ì
GGAAUGUUGUCUGGUUGGAGA****************************************************************************   9    zma-miR166g-5p  ¡ù
****************************************************************************UCGGACCAGGCUUCAUUCCCC 30951  ath-miR166a ¡î
GGAAUGUUGUCUGGUUGGAGA----------------------------------------------------------------------------     9
----------------------------------------------------------------------------UCGGACCAGGCUUCAUUCCCC 26330  ¡ï
----------------------------------------------------------------------------UCGGACCAGGCUUCAUUCCC  493
----------------------------------------------------------------------------UCGGACCAGGCUUCAUUCC   149
----------------------------------------------------------------------------UCGGACCAGGCUUCAUUC    59
---------------------------------------------------------------------------UUCGGACCAGGCUUCAUUCCC  3858
---------------------------------------------------------------------------UUCGGACCAGGCUUCAUUCC   62

ccl-miR167a contig106305:1121:1197:- 77(nt) (-40.90kcal/mol)
UGAAGCUGCCAGCAUGAUCUGAUGACCUAAGUCAUGGAUCAGAAUCCAUGUCAAUCAGGUCAUGCUGGAGUUUCAUC  seedling  38874 ££
(((((((.((((((((((((((((((.......((((((....))))))))).))))))))))))))))))))))..	¡ì
UGAAGCUGCCAGCAUGAUCUGA*******************************************************   38799  ccl-miR167a ¡î
********************************************************AGGUCAUGCUGGAGUUUCAUC   30     bdi-miR167e  ¡ù
UGAAGCUGCCAGCAUGAUCUGA-------------------------------------------------------  38122  ¡ï
UGAAGCUGCCAGCAUGAUCUG--------------------------------------------------------   360
UGAAGCUGCCAGCAUGAUCU---------------------------------------------------------   154
UGAAGCUGCCAGCAUGAUCUGAU------------------------------------------------------   109
UGAAGCUGCCAGCAUGAUC----------------------------------------------------------   52
UGAAGCUGCCAGCAUGAU-----------------------------------------------------------    2
-GAAGCUGCCAGCAUGAUCUGA-------------------------------------------------------    17
--AAGCUGCCAGCAUGAUCUGA-------------------------------------------------------    4
--------------------------------------------------------AGGUCAUGCUGGAGUUUCAUC   29
--------------------------------------------------------AGGUCAUGCUGGAGUUUCA--    1

osa-miR168a-5p contig316572:851:920:+70(nt) (-42.70kcal/mol)
CUCGCUUGGUGCAGAUCGGGACCCUCAGCCCGCCCCGACGGGCCGGAUCCCGCCUUGCACCAAGUGAAUC  seedling 640988 ££
.(((((((((((((..(((((.((...(((((......))))).)).)))))..)))))))))))))...	 ¡ì
UGAAGCUGCCAGCAUGAUCUGA***********************************************   640502  osa-miR168a-5p ¡î
************************************************CCCGCCUUGCACCAAGUGAAU   442     ssp-miR168a  ¡ù
CUCGCUUGGUGCAGAUCGGGAC------------------------------------------------      17
-UCGCUUGGUGCAGAUCGGGAC------------------------------------------------  638314  ¡ï
-UCGCUUGGUGCAGAUCGGGA-------------------------------------------------   1895
-UCGCUUGGUGCAGAUCGGG--------------------------------------------------    153
-UCGCUUGGUGCAGAUCGGGACC-----------------------------------------------    140
--------------------------------------------------CCCGCCUUGCACCAAGUGAAU-  358
--------------------------------------------------CCCGCCUUGCACCAAGUGAA--   27
---------------------------------------------------CCGCCUUGCACCAAGUGAAU-   55
----------------------------------------------------CGCCUUGCACCAAGUGAAU-    2 

ath-miR169b contig2537991:335:415:+ 81(nt)(-47.10kcal/mol)
CAGCCAAGGAUGACUUGCCGGCUCCUGGUGCUGGGAGUUCGUUGAGCUUUAGAGUUAGCCGGCAAGUUGUCUUUGGCUACA seedling 294 ££
.(((((((((..(((((((((((.((((.(((.((......)).))).))))....)))))))))))..)))))))))...	 ¡ì
CAGCCAAGGAUGACUUGCCGG************************************************************   279 ath-miR169b ¡î
************************************************************GGCAAGUUGUCUUUGGCUACA   15   ¡ù
CAGCCAAGGAUGACUUGCCGG------------------------------------------------------------  271  ¡ï
CAGCCAAGGAUGACUUGCCG-------------------------------------------------------------   6
CAGCCAAGGAUGACUUGCC--------------------------------------------------------------   1
CAGCCAAGGAUGACUUGC---------------------------------------------------------------   1
-----------------------------------------------------------CGGCAAGUUGUCUUUGGCUAC-   5
----------------------------------------------------------CCGGCAAGUUGUCUUUGGCUAC-   1
------------------------------------------------------------GGCAAGUUGUCUUUGGCUACA   6
------------------------------------------------------------GGCAAGUUGUCUUUGGCUAC-   3

ath-miR172a contig1109643:304:394:+ 91(nt) (-40.60kcal/mol)
UGCAGCACCACCAAGAUUCACAUCGGAUCCGUCGUCGUAAAUUAAAUUUAUGCGACGCGCCAGGUGAUGAGAAUCUUGAUGAUGCUGCAUC  seedling 4955 ££
(((((((.((.((((((((.((((((...(((((.(((((((...))))))))))))..))....)))).)))))))).)).))))))).. ¡ì
*GCAGCACCACCAAGAUUCACA*********************************************************************   15   bdi-miR172a  ¡ù
*********************************************************************AGAAUCUUGAUGAUGCUGCAU*   4840 ath-miR172a  ¡î
-GCAGCACCACCAAGAUUCACA---------------------------------------------------------------------   10
-GCAGCACCACCAAGAUUCAC----------------------------------------------------------------------    5
----------------------------------------------------------------------AGAAUCUUGAUGAUGCUGCAU-  4733  ¡ï
----------------------------------------------------------------------AGAAUCUUGAUGAUGCUGCA--  87
----------------------------------------------------------------------AGAAUCUUGAUGAUGCUGC---  1
-----------------------------------------------------------------------GAAUCUUGAUGAUGCUGCAU-  19
osa-miR396d contig4373830:166:268:+ 103(nt)(-53.30kcal/mol)
UCCACAGGCUUUCUUGAACUGUGAACUCGCGGGCGGAUUGUGGCGCUCCCGCCUUCUCUUCGGCCGCCUCCGCCUGUUGAUGGUUCAAGAAAGCCCAUGGAAA seedling 3415 ££
((((..((((((((((((((((.(....(((((((((....((((.....(((........))))))))))))))))).))))))))))))))))..)))).. ¡ì
**********************************************************************************GUUCAAGAAAGCCCAUGGAAA    4 bdi-miR396b ¡ù
UCCACAGGCUUUCUUGAACUG********************************************************************************** 3400 osa-miR396d ¡î
UCCACAGGCUUUCUUGAACUG---------------------------------------------------------------------------------  3092  ¡ï
UCCACAGGCUUUCUUGAA------------------------------------------------------------------------------------   130
UCCACAGGCUUUCUUGAAC-----------------------------------------------------------------------------------   108
UCCACAGGCUUUCUUGAACU----------------------------------------------------------------------------------    45
UCCACAGGCUUUCUUGAACUGU--------------------------------------------------------------------------------    25
-CCACAGGCUUUCUUGAACUG---------------------------------------------------------------------------------     8
-----------------------------------------------------------------------------UUGAUGGUUCAAGAAAGCCCA-----    3
-------------------------------------------------------------------------------AUGGUUCAAGAAAGCCCAUGGAAA    2
----------------------------------------------------------------------------------GUUCAAGAAAGCCCAUGGAAA    2

ath-miR396b contig2010777:395:544: - 150(nt) (-78.30kcal/mol)
UUCCACAGCUUUCUUGAACUUCUCUUGCGCUCUCCUUAAUUACCCCCCACUCUCUCUGUCUCUCCUUUCUCUCCGUUGGUAGAGAGAGACAUGAAUGGGGAGGGACAGGAGCAGGAGCAGCAAGAAGAGGGUCAAGAAAGCUGUGGGAAG seedling 537 ££
(((((((((((((((((.(((((((((((((((.(((.....(((((((.((....((((((((((.((........)).)).)))))))).)).))))).)).....)))..))))).)))))).)))).))))))))))))))))).. ¡ì
*********************************************************************************************************************************GGUCAAGAAAGCUGUGGGAAG  56  zma-miR396f-3p ¡ù
UUCCACAGCUUUCUUGAACUU*********************************************************************************************************************************  330  ath-miR396b ¡î
UUCCACAGCUUUCUUGAACUU--------------------------------------------------------------------------------------------------------------------------------- 258  ¡ï
UUCCACAGCUUUCUUGAA------------------------------------------------------------------------------------------------------------------------------------  30 
UUCCACAGCUUUCUUGAAC-----------------------------------------------------------------------------------------------------------------------------------  23
UUCCACAGCUUUCUUGAACU----------------------------------------------------------------------------------------------------------------------------------  18
UUCCACAGCUUUCUUGAACUUC--------------------------------------------------------------------------------------------------------------------------------   1
-------------------------------------------------------------------------------------------------------------------------AAGAAGAGGGUCAAGAAAGCUG-------   50
-------------------------------------------------------------------------------------------------------------------------AAGAAGAGGGUCAAGAAAGCUGU------   2
-------------------------------------------------------------------------------------------------------------------------AAGAAGAGGGUCAAGAAAGCU--------   2
--------------------------------------------------------------------------------------------------------------------------AGAAGAGGGUCAAGAAAGCUGU------   98
----------------------------------------------------------------------------------------------------------------------------AAGAGGGUCAAGAAAGCU--------   3
----------------------------------------------------------------------------------------------------------------------------AAGAGGGUCAAGAAAGCUGU------   2
----------------------------------------------------------------------------------------------------------------------------AAGAGGGUCAAGAAAGCUG-------   2
---------------------------------------------------------------------------------------------------------------------------------GGUCAAGAAAGCUGUGGGAAG   56
osa-miR1432 contig2016101	:528:620: - 93(nt) (-50.80kcal/mol)
AUCAGGAGAGAUGACACCGACGCCGAUCAGAUGGGUCGGCUUAACCAGGCCGUGCAUCCGUCUGUUCGGAGUUGGUGUCACCUCGCCUGAACA Flag leaf 9837 ££
.(((((.(((.((((((((((.((((.(((((((((((((((....))))))...))))))))).)))).)))))))))).))).)))))...	 ¡ì
AUCAGGAGAGAUGACACCGA*************************************************************************   9791 osa-miR1432 ¡î
************************************************************************UGGUGUCACCUCGCCUGAACA   46  ¡ù
AUCAGGAGAGAUGACACCGAC------------------------------------------------------------------------
AUCAGGAGAGAUGACACCGA-------------------------------------------------------------------------    4564 ¡ï
AUCAGGAGAGAUGACACCG--------------------------------------------------------------------------    1068
AUCAGGAGAGAUGACACCGACG-----------------------------------------------------------------------     109
AUCAGGAGAGAUGACACCGACGCC---------------------------------------------------------------------      69
AUCAGGAGAGAUGACACCGACGC----------------------------------------------------------------------      41
AUCAGGAGAGAUGACACC---------------------------------------------------------------------------      11
-UCAGGAGAGAUGACACCGACG-----------------------------------------------------------------------     3592
-UCAGGAGAGAUGACACCGAC------------------------------------------------------------------------      152
-UCAGGAGAGAUGACACCGA-------------------------------------------------------------------------       53
-UCAGGAGAGAUGACACCGACGCCG--------------------------------------------------------------------       27
-UCAGGAGAGAUGACACCG--------------------------------------------------------------------------       16
------------------------------------------------------------------------UGGUGUCACCUCGCCUGAACA       13
------------------------------------------------------------------------UGGUGUCACCUCGCCUGAAC-       12
------------------------------------------------------------------------UGGUGUCACCUCGCCUGAA--        1
-------------------------------------------------------------------------GGUGUCACCUCGCCUGAACA       13
-------------------------------------------------------------------------GGUGUCACCUCGCCUGAAC-        6
-------------------------------------------------------------------------GGUGUCACCUCGCCUGAA-         1


££  Precursor sequence and  all sRNA reads matching to the precursor
¡ì  Precursor Structure
¡ù  miRNA* locus,reads and the name in miRbase
¡î  miRNA  locus,reads and the name in miRbase
¡ï  mature miRNA sequence and reads
