# Supplementary material for: Identification and characterization of microRNAs in the flag leaf and developing seed of wheat (Triticum aestivum L.)
Source: BMC Genomics. 2014 Apr 16;15:289. doi: 10.1186/1471-2164-15-289 (PMC4029127; doi:10.1186/1471-2164-15-289)
Supplement: Additional file 5 — The details of the 55 novel miRNAs identified in five wheat sRNA libraries or tissues. [file 1471-2164-15-289-S5.XLS]

## Sheet: Sheet1
Additional file 5 The details of 55 novel miRNAs identified in the five wheat sRNA libraries or tissues
miRNA name ☆	Mature sequence(5′→3′) ★	Length (nt)	Precursor location ※	Precursor length (nt)	Mfe††	Location of mature sequence in precursor	miRNA star sequences (5′→3′)	Reads per million of total miRNA reads（RPM）							Logarithm of the fold change *
								seedlings	flag leaves	5-d seeds	10-d seeds	20-d seeds	total		flag leaves	5-d seeds	10-d seeds	20-d seeds
tae-miR1120b	UUCUUAUAUUGUGGGACAGAG	21	contig3385908:234:326:+	93	-56.8	63:84	CUGUCCCAAAAUAUAAGAACA	26.04	130.8	13.7	16.25	25.62	212.41		2.32856	-0.926554	-0.68029	-0.023459
tae-miR1120c	UAAUAUAAGAACGUUUUUGAC	21	CJ629248:729:802:-	74	-44.2	11:31	UAAAAACGUUCUUAUAUUUUG	0	23.98	0	0	0	23.98		-	-	-	-
tae-miR1122b	AGACUUAUAUGUAGGAACGGA	21	contig3821085:103:270:-	168	-76.8	138:159	UGUUCCUAAAUGUAAGUCUUU	0	0	2.74	7.5	0	10.24		-	-	-	-
tae-miR1122c	UCUAAUAUUAUGGGACGGAGG	21	contig501953:843:938:-	96	-59	66:87	UCCAUCCCAUAAUGUAAGACG	3.72	7.63	1.37	1.25	1.22	15.19		1.03638	-1.44113	-1.57337	-1.60842
tae-miR1127b	ACAAGUAUUUCUGGACGGAGG	21	CJ636542:186:312:+	127	-43.36	97:117	UCUGUCCGGAAAUACUUGUCCU	0	0	1.37	6.25	9.76	17.38		-	-	-	-
tae-miR1130b	UCUUAUAUUAUGGGACGGAGG	21	contig102917:1149:1254:+	106	-39.8	79:100	UCCAUCCCACAAUAUAAGACG	0	9.81	0	0	0	9.81		-	-	-	-
tae-miR1137b	UCCGUUCCAGAAUAGAUGACC	21	contig920142:374:462:+	89	-37.3	11:30	UUAUCUAUUUUAGAACGGAAG	8.68	13.08	5.48	12.5	9.76	49.5		0.591596	-0.663519	0.526161	0.169186
tae-miR167c	UGAAGCUGCCAGCAUGAUCUGC	22	contig4599680:80:225:-	146	-71.2	21:43	AGAUCAUGCUGCAGCUUCAUU	66.96	173.31	26.03	26.25	35.38	327.93		1.37198	-1.36312	-1.35098	-0.920365
tae-miR1847	ACCUGCAGUUGGGCCAAUGAC	21	contig2460659:498:590:-	93	-70.2	11:32	CAUUGAUCCAACUGUAGGUGC	47.12	105.73	12.33	7.5	0	172.68		1.16597	-1.93417	-2.65138	-
tae-miR2275	UUUGGUUUCCUCCAAUAUCUCG	22	contig941826:258:522:-	265	-104.2	83:103	AGUGUUGGAUGGGACCAAAUC	0	0	0	0	12.2	12.2		-	-	-	-
tae-miR396	AACUGUGAACUCGCGGGGAUG	21	contig49131:2620:2722:-	103	-54.1	59:79	UCUCCGCCUGUUGAUGGUUCA	6.2	10.9	6.85	16.25	12.2	52.4		0.813988	0.143836	1.3901	0.976541
tae-miR397	UCACCGGCGCUGCACACAAUG	21	GH985139:468:561:-	94	-69.4	14:34	UUGAGUGCAGCGUUGAUGAAC	2.48	91.56	0	1.25	3.66	98.95		5.20631	-	-0.988412	0.561504
tae-miR5048	UUUGCAGGUUUUAGGUCUAAGU	22	GH225205:196:538:+	343	-96.8	13:34	UUAGACCUAGACAUGCAAGUA	1142.04	1274.21	0	0	0	2416.25		0.15799	-	-	-
tae-miR5049	AAUAUGGAUCGGAGGGAGUAC	21	CJ725784:359:472:+	114	-49	84:104	ACUUCCUCCAAUCCGUAUUAC	1.06806	13.309	1.22242	0	0	15.5995		3.63933	0.194746	-	-
tae-miR5062	UGAACCUUAGGGAACAGCCGCAU	23	contig4425237:35:192:-	158	-60.36	11:34	GCGGAUUUUUCACCAAGGUUCAAG	509.64	1508.56	537.04	865	1529.88	4950.12		1.56562	0.075551	0.763222	1.58587
tae-miR5175	UUCCAAAUUACUCGUCGUGGU	21	CJ966226:695:778:-	84	-61.1	11:31	CAUGACGAGUAAUUUGGAACG	0	128.62	0	0	34.16	162.78		-	-	-	-
tae-miR5384	UGAGCGCGCCGCCGUCGAAUG	21	contig1315461:623:688:+	66	-40.2	38:59	UUCGCCGGUCGCGCGUUCCCC	0	11.99	0	0	0	11.99		-	-	-	-
tae-miR6197	UCUGUAAACAAAUGUAGGACG	21	contig463346:751:841:+	91	-48	11:31	UCUUACAUUUGUGUACAGAGG	28.52	70.7941	14.1989	35.3444	81.8807	230.738		1.31166	-1.00619	0.309507	1.52155
tae-miR7757	AUAAAACCUUCAGCUAUCCAUC	22	contig491035:149:492:+	344	-98.96	11:33	UGGAUAGUUUGAGGUUUUAUUU	66.96	82.84	78.09	0	0	227.89		0.307028	0.221838	-	-
tae-miR9652-3P	AAGCUUAAUGAGAACAUGUG	20	contig176099:1315:1438:+	123	-53.8	84:104	CCUGUUUGUCAUUAAGUUUCUU	0	14.17	1.37	0	0	15.54		-	-	-	-
tae-miR9652-5P	CCUGUUUGUCAUUAAGUUUCUU	22	contig176099:1315:1438:+	124	-53.8	21:43	AAGCUUAAUGAGAACAUGUGA	2.48	0	0	10	0	12.48		-	-	2.01159	-
tae-miR9653	UUUGAGACUUUGGCCAUGGCC	21	contig102911:2226:2319:-	94	-61.5	13:33	CCAUGGCCAAGGUCUCGUGAGG	0	0	0	15	0	15		-	-	-	-
tae-miR9654a	UUCUGAAAGGCUUGAAGCGAAU	22	contig2975088:266:372:-	107	-64.2	11:30	UCGCUUCAAGCCUUGAGGAAUA	0	0	0	135	0	135		-	-	-	-
tae-miR9654b	UUCCGAAAGGCUUGAAGCGAAU	22	contig4540822:14:138:-	125	-65.3	70:90	UCGCUUCAAGCCUUGAGGAAUA	1.24	3.27	2.74	16.25	14.64	38.14		1.39895	1.14384	3.71203	3.5615
tae-miR9655	CAAGGGAAGGAAGUAGCCAAC	21	contig4369342:106:227:+	122	-77.2	67:87	CGGCUACUUCCUUUCCCUUGCC	14.88	1.09	8.22	736.25	302.56	1063		-3.77097	-0.856164	5.62875	4.34577
tae-miR9656	CUUCGAGACUCUGAACAGCGG	21	contig1352125:241:369:+	129	-59.1	81:101	AUUGUUCAGUGUUUCGAAGGA	0	0	4.11	7.5	6.1	17.71		-	-	-	-
tae-miR9657a	UGUGCUUCCUCGUCGAACGGU	21	contig129692:612:689:-	78	-39.9	70:90	CGUUCGCCGGAGAAGCUUACU	0	0	6.85	18.75	20.74	46.34		-	-	-	-
tae-miR9657b	UUCGUCGGAGAAGCAUGUUGC	21	contig3619642:145:238:-	94	-50	11:31	CGUGCUUCCUCGUCGAACGGU	0	0	0	10	50.02	60.02		-	-	-	-
tae-miR9657c	CGUGCUUCCUCGUCGAACGGU	21	contig2307022:28:123:+	96	-43	56:76	CGUUCGCCGGAGAAGCAUGUU	15.754	38.9648	3.10308	9.16663	16.3895	83.3779		1.30646	-2.34394	-0.781252	0.0570546
tae-miR9658	AUCGUUCUGGGUGAAUAGGCC	21	contig543327:581:727:+	147	-53.5	57:77	CCGAUUCUCCCAGAAUUUUGA	7.44	9.81	26.03	136.25	136.64	316.17		0.398951	1.8068	4.19481	4.19893
tae-miR9659	UCCAAUGGUUGUUCACGGCAUC	22	contig972592:608:728:-	121	-62.7	56:76	UGCUGGGAAAACUAUUGAACU	0	0	4.11	108.75	135.42	248.28		-	-	-	-
tae-miR9660	UUGCGAGCAACGGAUGAAUC	20	contig102619:902:991:-	90	-47	11:31	UUUCUCCUUUGCUCGAGUAGA	0	0	0	7.5	13.42	20.92		-	-	-	-
tae-miR9661	UGAAGUAGAGCAGGGACCUCA	21	contig698108:363:439:-	77	-49.6	11:32	AGGUGCCUGACCUACUUCAUC	2.48	1.09	13.7	8.75	4.88	30.9		-1.18601	2.46576	1.81894	0.976541
tae-miR9662a	UUGAACAUCCCAGAGCCACCG	21	contig219800:1757:1853:+	97	-58.6	11:30	GCGGCUCUGUGGUGUUCAAGC	401.76	488.32	0	420	478.24	1788.32		0.281493	-	0.0640554	0.251401
tae-miR9662b	UGAACAUCCCAGAGCCACCGG	21	contig863626:17:118:-	102	-57.5	72:93	GGCGGCUCUCUGGUGUUCAAG	0	488.32	342.5	0	478.24	1309.06		-	-	-	-
tae-miR9663	AAGCGUAGUCGAACGAAUCUG	21	contig1104456:347:449:+	103	-38.21	38:58	AGAUUCGUUCUAUUACACUUUA	1634.32	5562.27	1578.24	4538.75	4323.68	17637.3		1.76698	-0.0503739	1.4736	1.40357
tae-miR9664	UUGCAGUCCUCGAUGUCGUAG	21	contig4244526:125:240:+	116	-54.9	60:80	ACGGCAUAGAGGCACUGCAAA	243.04	305.2	198.65	400	523.38	1670.27		0.328561	-0.290965	0.718806	1.10667
tae-miR9665	GCUAGCAGUGUAAACUCAAAUCA	23	contig4097006:184:314:+	131	-94	87:107	GUUUGACUUUGCACUGCUAGCGG	0	0	0	0	8.54	8.54		-	-	-	-
tae-miR9666a	CGGUAGGGCUGUAUGAUGGCGA	22	contig4877233:30:127:-	98	-54.5	68:88	GCCAUCAUACGCCCAACCGUG	45.88	46.87	2.74	357.5	1159	1611.99		0.0307994	-4.06562	2.96201	4.65887
tae-miR9666b	CGGUUGGGCUGUAUGAUGGCGA	22	contig5111788:30:127:-	98	-55.9	67:89	GCCAUCAUACGUCCAACCGUG	8913.12	29.43	23.29	188.75	264.74	9419.33		-8.2425	-8.58008	-5.56138	-5.07328
tae-miR9666c	GCCAUCAUACGUCCAACCGUG	21	contig3367753:229:321:-	93	-52.6	11:32	CGGUUGGCUGUAUGAUGGCGA	9.92	0	0	0	0	9.92		-	-	-	-
tae-miR9667	AAAUAUGGCAAACAAUGAAUG	21	contig5124263:9:103:+	95	-40.3	78:97	UUUAUUGUUUUCCAUCUUUGG	0	0	0	7.5	19.52	27.02		-	-	-	-
tae-miR9668	CCAAUGACAAGUAUUUUCGGA	21	contig988741:78:216:-	139	-57.79	14:35	CGGAAAUACUUGUCGGACAAA	0	9.81	0	0	8.54	18.35		-	-	-	-
tae-miR9669	UACUGUGGGCACUUAUUUGAC	21	contig288356:818:904:+	87	-35	11:32	CAAAUAGUGCCCUUAGUAUG	8.68	0	0	0	0	8.68		-	-	-	-
tae-miR9670	AGGUGGAAUACUUGAAGAAGA	21	contig862671:978:1055:+	78	-48	49:70	UUCUUCAAGUACUCCACUUUU	140.12	218	147.96	162.5	98.82	767.4		0.637665	0.0785443	0.213777	-0.503788
tae-miR9671	UGACUUUACACAACUGUCCGGC	22	contig24491:862:960:-	99	-54.8	11:33	UCGGCAGGUAUGUAAAGUCAAA	6.2	13.08	0	0	0	19.28		1.07702	-	-	-
tae-miR9672	CCACGACUGUCAUUAAGCAUC	21	contig3459861:280:422:-	143	-72.8	103:124	UGCUUAAUGACAGUCGUGGU	91.76	366.24	0	17.5	18.3	493.8		1.99685	-	-2.39051	-2.32602
tae-miR9673	UAAGAAGCAAAUAGCACAUG	20	contig477975:567:656:+	90	-39.6	11:31	UGUGCUCUUUCCUUCUUACC	3.72	14.17	2.74	2.5	6.1	29.23		1.92947	-0.441127	-0.573375	0.713507
tae-miR9674a	GCAUCAUCCAUCCUACCAUUC	21	contig2673750:37:125:-	89	-53.66	13:34	UGGGUAGGAUGGCUGGUGCUA	142.6	345.53	142.48	62.5	131.76	824.87		1.27684	-0.00121456	-1.19005	-0.114062
tae-miR9674b	AUAGCAUCAUCCAUCCUACCC	21	contig3591082:120:211:-	92	-38.3	11:32	GUAAGAUGGCUGAUGCUAUGA	362.08	453.44	317.84	156.25	342.82	1632.43		0.324603	-0.188008	-1.21245	-0.0788572
tae-miR9675	UUUAUGAUCACUCUCGUUUUG	21	contig824138:339:567:+	229	-103.6	199:220	AGACGAGGGUGAUCAUAAACU	0	31.61	0	0	0	31.61		-	-	-	-
tae-miR9676	UGGAUGUCAUCGUGGCCGUACA	22	contig692628:304:421:-	118	-65.6	11:33	UACGGCCUGAUGACAUCCACG	57.04	63.22	8.22	6.25	4.88	139.61		0.148407	-2.79476	-3.19005	-3.54702
tae-miR9677	UGGCCGUUGGUAGAGUAGGAGA	22	CJ576106:209:312:-	104	-60	73:94	UUCCACUCUACCAACAGCCACG	1.24	8.72	235.64	87.5	20.74	353.84		2.81399	7.5701	6.14087	4.064
tae-miR9678	UCUGGCGAGGGACAUACACUGU	22	CJ652184:12:106:+	95	-50	11:32	AGUUUAUGUCCCCGGCAGACG	3.72	0	0	232.5	178.12	414.34		-	-	5.96578	5.5814
tae-miR9679	CAGAACCAGAAUGAGUAGCUC	21	contig3874161:113:201:+	89	-52	11:31	GCUGCUCAUUCUGGUUUUAGA	14.88	31.61	12.33	23.75	23.18	105.75		1.08701	-0.271202	0.674553	0.639506
☆ The miRNA names are the final miRBase names which were got by submiting the detailed information of these newly discovered miRNAs in wheat to miRBase by us.
★ The mature sequences underlined were previously described in wheat (Wei et al,2009; Meng et al.,2013).
※ The accession numbers of miRNA-matched ESTs or genome contigs are from wheat EST database (http://www.ncbi.nlm.nih.gov/nucest/?term=wheat) or wheat genome shotgun-sequence assemblies (http://mips.helmholtz-muenchen.de/plant/wheat/uk454survey/index.jsp) (Brenchley et al. 2012, doi:10.1038/nature11650); " +" and "- " represent miRNA precursor in the strand or its complementary strand, respectivel…
†† Mfe , Minimal folding free energy.
* Logarithm of the fold change was calculated using log2, whereas the fold change is the ration of the abundance of a miRNA family in flag leave, 5-d seeds, 10-d seeds or 20-d seeds to the abundance of the same miRNA family in seedlings). "- " refers to no fold change data.
