# Supplementary material for: Identification and characterization of microRNAs in the flag leaf and developing seed of wheat (Triticum aestivum L.)
Source: BMC Genomics. 2014 Apr 16;15:289. doi: 10.1186/1471-2164-15-289 (PMC4029127; doi:10.1186/1471-2164-15-289)
Supplement: Additional file 6 — The detail information of the loci, the corresponding precursor sequences and the structures for 55 novel miRNAs and 53 candidate miRNAs in wheat. [file 1471-2164-15-289-S6.TXT]

Additional file 6  The detail information of the loci, the corresponding precursor sequences and the structures for 55 novel miRNAs and 53 candidate miRNAs in wheat

Note: 54  precursor sequences and structures for 55 novel miRNAs (tae-miR1120b ¡«tae-miR9679) and 66 precursor sequences and structures for 53 candidate miRNAs (Tae-1¡«Tae-53)

tae-miR1120b  contig3385908:234:326:+ 93(nt) -56.80(kcal/mol)
UAAAUACUCCCUCUGUCCCAAAAUAUAAGAACAUUUUUGACACUAUUGUAAUGUUAAAAAUGUUCUUAUAUUGUGGGACAGAGGGAGUAGUUU 20-d seed-m0609 391 ££
....((((((((((((((((.(((((((((((((((((((((.........))))))))))))))))))))).)))))))))))))))).... ¡ì
************CUGUCCCAAAAUAUAAGAACA************************************************************ 20-d seed-m0609-5p 3 ¡ù
**************************************************************UUCUUAUAUUGUGGGACAGAG********** 20-d seed-m0609-3p 383 ¡î
---------CCUCUGUCCCAAAAUAUAAGAA-------------------------------------------------------------- t4013708 1
----------CUCUGUCCCAAAAUAUAAGAACAU----------------------------------------------------------- t5230630 1
-----------UCUGUCCCAAAAUAUAAGAACAUU---------------------------------------------------------- t5048673 1
-------------------------------------------------------------GUUCUUAUAUUGUGGGACAGAGGG-------- t2309289 1
--------------------------------------------------------------UUCUUAUAUUGUGGGACAGA----------- t3194760 1
--------------------------------------------------------------UUCUUAUAUUGUGGGACAGAG---------- t0005045 340 ¡ï
--------------------------------------------------------------UUCUUAUAUUGUGGGACAGAGGG-------- t1367936 1
--------------------------------------------------------------UUCUUAUAUUGUGGGACAGAGGGA------- t5970714 1
---------------------------------------------------------------UCUUAUAUUGUGGGACAG------------ t3508537 1
---------------------------------------------------------------UCUUAUAUUGUGGGACAGA----------- t0450031 3
---------------------------------------------------------------UCUUAUAUUGUGGGACAGAG---------- t0102717 12
----------------------------------------------------------------CUUAUAUUGUGGGACAGAG---------- t3658432 1
----------------------------------------------------------------CUUAUAUUGUGGGACAGAGGG-------- t2387753 1
-----------------------------------------------------------------UUAUAUUGUGGGACAGAG---------- t1818101 1
-----------------------------------------------------------------UUAUAUUGUGGGACAGAGGGA------- t0060579 20
------------------------------------------------------------------UAUAUUGUGGGACAGAGGGAG------ t0303774 4
--------------------------------------------------------------------UAUUGUGGGACAGAGGGAGUA---- t1484290 1

tae-miR1120c  gi|93068106|gb|CJ629248.1|CJ629248:729:802:- 74(nt) -44.20(kcal/mol)
CUCUAUCCCAUAAUAUAAGAACGUUUUUGACACUAGUGUAGUGUUAAAAACGUUCUUAUAUUUUGGGACAGAGG Flag leaf-m0098 151 ££
((((.(((((.((((((((((((((((((((((((...)))))))))))))))))))))))).))))).)))). ¡ì
**********UAAUAUAAGAACGUUUUUGAC******************************************* Flag leaf-m0098-5p 167 ¡î
********************************************UAAAAACGUUCUUAUAUUUUG********* Flag leaf-m0098-3p 1 ¡ù
-------CCAUAAUAUAAGAACGUUUUUGA-------------------------------------------- t2624738 1
-------CCAUAAUAUAAGAACGUUUUUGAC------------------------------------------- t1887571 1
--------CAUAAUAUAAGAACGUUUUUGACA------------------------------------------ t1537759 1
---------AUAAUAUAAGAACGUUUUUGA-------------------------------------------- t0207738 3
---------AUAAUAUAAGAACGUUUUUGAC------------------------------------------- t2550037 1
---------AUAAUAUAAGAACGUUUUUGACAC----------------------------------------- t2674491 1
----------UAAUAUAAGAACGUUUUUGA-------------------------------------------- t0527997 2
----------UAAUAUAAGAACGUUUUUGAC------------------------------------------- t0012789 135 ¡ï
----------UAAUAUAAGAACGUUUUUGACAC----------------------------------------- t1247283 1
-----------AAUAUAAGAACGUUUUUGACAC----------------------------------------- t1436842 1
------------AUAUAAGAACGUUUUUGACA------------------------------------------ t0176771 4
------------AUAUAAGAACGUUUUUGACAC----------------------------------------- t0298839 2
------------AUAUAAGAACGUUUUUGACACU---------------------------------------- t0313997 2
------------AUAUAAGAACGUUUUUGACACUA--------------------------------------- t2400227 1
------------AUAUAAGAACGUUUUUGACACUAG-------------------------------------- t0163399 4
-------------UAUAAGAACGUUUUUGACAC----------------------------------------- t2176470 1
-------------UAUAAGAACGUUUUUGACACU---------------------------------------- t0117522 5
-------------UAUAAGAACGUUUUUGACACUA--------------------------------------- t0770413 1
--------------AUAAGAACGUUUUUGACACUAG-------------------------------------- t2771418 1
-----------------AGAACGUUUUUGACACUAGUGU----------------------------------- t0460749 2
-----------------------------------------------AAACGUUCUUAUAUUUUGGGACAG--- t1633496 1

tae-miR1122b  contig3821085:103:270:- 168(nt) -76.80(kcal/mol) 
UUAUACUCCCUCUGUUCCUAAAUGUAAGUCUUUUUAGAGAUUUCACUGCAAAAUACAUACGGAUGUAUAUGGACAUAUUUUAGAGUAUAGAUUCACGCAUUUUGAUCCGUAUCUAGUCCAUAGUGAAAUCCCUAAAAAGACUUAUAUGUAGGAACGGAGGGAGUAAAU 10-d seed-m0553 94  ££
...(((((((((((((((((.((((((((((((((((.((((((((((.....((.((((((((..((((....))))....((((....))))..........)))))))).)).....)))))))))).)))))))))))))))).)))))))))))))))))... ¡ì
************UGUUCCUAAAUGUAAGUCUUU*************************************************************************************************************************************** 10-d seed-m0553-5p 1 ¡ù
*****************************************************************************************************************************************AGACUUAUAUGUAGGAACGGA********** 10-d seed-m0553-3p 90 ¡î
--------------UUCCUAAAUGUAAGUCUUUUU------------------------------------------------------------------------------------------------------------------------------------- t1760060 1  
-----------------------------------------------------------CGGAUGUAUAUGGACAUAUUUUA-------------------------------------------------------------------------------------- t2767660 1
-------------------------------------------------------------GAUGUAUAUGGACAUAUUUUAGAG----------------------------------------------------------------------------------- t3724639 1
--------------------------------------------------------------------------------------------------------------------------------------AAAAGACUUAUAUGUAGGAACGG----------- t2971003 1
--------------------------------------------------------------------------------------------------------------------------------------AAAAGACUUAUAUGUAGGAACGGA---------- t0461702 2
---------------------------------------------------------------------------------------------------------------------------------------AAAGACUUAUAUGUAGGAACGGAG--------- t0266832 4
----------------------------------------------------------------------------------------------------------------------------------------AAGACUUAUAUGUAGGAACGG----------- t1386851 1
-----------------------------------------------------------------------------------------------------------------------------------------AGACUUAUAUGUAGGAACGG----------- t3581305 1
-----------------------------------------------------------------------------------------------------------------------------------------AGACUUAUAUGUAGGAACGGA---------- t0018807 74  ¡ï
-----------------------------------------------------------------------------------------------------------------------------------------AGACUUAUAUGUAGGAACGGAGGG------- t1982375 1
------------------------------------------------------------------------------------------------------------------------------------------GACUUAUAUGUAGGAACGG----------- t0685487 2
------------------------------------------------------------------------------------------------------------------------------------------GACUUAUAUGUAGGAACGGA---------- t0706386 2
------------------------------------------------------------------------------------------------------------------------------------------GACUUAUAUGUAGGAACGGAG--------- t2424625 1
--------------------------------------------------------------------------------------------------------------------------------------------CUUAUAUGUAGGAACGGAGGG------- t3680018 1
-----------------------------------------------------------------------------------------------------------------------------------------------AUAUGUAGGAACGGAGGGAG----- t1626012 1

tae-miR1122c  contig501953:843:938:- 96(nt) -59.00(kcal/mol)
GUGAACUACUCUCUCCAUCCCAUAAUGUAAGACGUUUUUGCAAACUAUAUUAGCUUGCAAAAACGUCUAAUAUUAUGGGACGGAGGGAGUAGUACA 20-d seed-m0859 30 ££
.((.((((((((((((.(((((((((((.((((((((((((((.(((...))).)))))))))))))).))))))))))).)))))))))))).)) ¡ì
*************UCCAUCCCAUAAUGUAAGACG************************************************************** 20-d seed-m0859-5p 2 ¡ù
*****************************************************************UCUAAUAUUAUGGGACGGAGG********** 20-d seed-m0859-3p 27 ¡î
-------------UCCAUCCCAUAAUGUAAGACG-------------------------------------------------------------- t0717738 2
----------------------UAAUGUAAGACGUUUUUGCAA----------------------------------------------------- t2519329 1
-----------------------------------------------------------------UCUAAUAUUAUGGGACGGAGG---------- t0047342 27 ¡ï

tae-miR1127b  gi|93246400|gb|CJ636542.1|CJ636542:186:312:+ 127(nt) -43.36(kcal/mol)	
CAUGACAGAUGCUUCUGUCCGGAAAUACUUGUCCUAGAAAUCGGUGUAUCUAGACUUAUUUUAAUUAUAGACACAUCCAUUUUAUCCAUUUAUAAGACAAGUAUUUCUGGACGGAGGGAGUAUUAUA 20-d seed-m0079 153	 ££
.((((....(.((((((((((((((((((((((.(((((((.(((((.((((...............)))).))))).))))).........)).)))))))))))))))))))))).)...)))).	 ¡ì
*************UCUGUCCGGAAAUACUUGUCC********************************************************************************************* 20-d seed-m0079-5p 2	 ¡ù
************************************************************************************************ACAAGUAUUUCUGGACGGAGG********** 20-d seed-m0079-3p 145	 ¡î
-------------UCUGUCCGGAAAUACUUGUC---------------------------------------------------------------------------------------------- t0736153 2	
-----------------------------------AGAAAUCGGUGUAUCUAGACUUAU-------------------------------------------------------------------- t5315227 1	
--------------------------------------------------------------------------------------------UAAGACAAGUAUUUCUGGACGGAG----------- t0437702 3	
---------------------------------------------------------------------------------------------AAGACAAGUAUUUCUGGACGGAG----------- t4897495 1	
---------------------------------------------------------------------------------------------AAGACAAGUAUUUCUGGACGGAGG---------- t5742764 1	
-----------------------------------------------------------------------------------------------GACAAGUAUUUCUGGACGGAG----------- t0437011 3	
-----------------------------------------------------------------------------------------------GACAAGUAUUUCUGGACGGAGGG--------- t4065784 1	
-----------------------------------------------------------------------------------------------GACAAGUAUUUCUGGACGGAGGGA-------- t0270866 4	
------------------------------------------------------------------------------------------------ACAAGUAUUUCUGGACGG------------- t0631285 2	
------------------------------------------------------------------------------------------------ACAAGUAUUUCUGGACGGA------------ t0425600 3	
------------------------------------------------------------------------------------------------ACAAGUAUUUCUGGACGGAG----------- t1856059 1	
------------------------------------------------------------------------------------------------ACAAGUAUUUCUGGACGGAGG---------- t0026876 105 ¡ï
------------------------------------------------------------------------------------------------ACAAGUAUUUCUGGACGGAGGGAGU------ t0534791 2	
-------------------------------------------------------------------------------------------------CAAGUAUUUCUGGACGGA------------ t3476168 1	
-------------------------------------------------------------------------------------------------CAAGUAUUUCUGGACGGAGGG--------- t0472331 3	
-------------------------------------------------------------------------------------------------CAAGUAUUUCUGGACGGAGGGAG------- t0398935 3	
--------------------------------------------------------------------------------------------------AAGUAUUUCUGGACGGAGGG--------- t5193085 1	
--------------------------------------------------------------------------------------------------AAGUAUUUCUGGACGGAGGGA-------- t0285957 4	
--------------------------------------------------------------------------------------------------AAGUAUUUCUGGACGGAGGGAG------- t3171992 1	
--------------------------------------------------------------------------------------------------AAGUAUUUCUGGACGGAGGGAGU------ t0805876 2	
---------------------------------------------------------------------------------------------------AGUAUUUCUGGACGGAGGGAG------- t5240559 1	
---------------------------------------------------------------------------------------------------AGUAUUUCUGGACGGAGGGAGUA----- t0322274 4	
---------------------------------------------------------------------------------------------------AGUAUUUCUGGACGGAGGGAGUAU---- t0723103 2	
-----------------------------------------------------------------------------------------------------UAUUUCUGGACGGAGGGAGUA----- t3852621 1	
------------------------------------------------------------------------------------------------------AUUUCUGGACGGAGGGAGUAU---- t5960619 1

tae-miR1130b  contig102917:1149:1254:+ 106(nt) -39.80(kcal/mol)
AUUGUACUCCUCCAUCCCACAAUAUAAGACGUUUUUGCAAACUACUUGAACAUCUUGUAUAAACAGCUUGCCAAAACAUCUUAUAUUAUGGGACGGAGGGAGCACU Flag leaf-m0056 127 ££
..(((.(.(((((.(((((.(((((((((.(((((.((((.((..(((.((.....)).)))..)).)))).))))).))))))))).))))).)))))).))).. ¡ì
**********UCCAUCCCACAAUAUAAGACG*************************************************************************** Flag leaf-m0056-5p 9 ¡ù
******************************************************************************UCUUAUAUUAUGGGACGGAGG******* Flag leaf-m0056-3p 117 ¡î
----------UCCAUCCCACAAUAUAAGACG--------------------------------------------------------------------------- t0066004 9
------------------------------------------------------------------------AAAACAUCUUAUAUUAUGGGACGG---------- t2002758 1
-----------------------------------------------------------------------------AUCUUAUAUUAUGGGACGGA--------- t0388528 2
-----------------------------------------------------------------------------AUCUUAUAUUAUGGGACGGAG-------- t0087764 7
------------------------------------------------------------------------------UCUUAUAUUAUGGGACGGAGGG------ t1006302 1
------------------------------------------------------------------------------UCUUAUAUUAUGGGACGGAGGGA----- t0136732 5
------------------------------------------------------------------------------UCUUAUAUUAUGGGACGGAGGGAG---- t0005713 100 ¡ï
-------------------------------------------------------------------------------CUUAUAUUAUGGGACGGAGGGAGC--- t0453932 2

tae-miR1137b  contig920142:374:462:+ 89(nt) -37.30(kcal/mol)
UUGAUCUAUCUCCGUUCCAGAAUAGAUGACCAACUUUAUACUAAAAUUAGUACAAAGUUGGGUUAUCUAUUUUAGAACGGAAGGAGUAC 20-d seed-m1072 149 ££
....(((...(((((((.(((((((((((((((((((.(((((....))))).)))))).))))))))))))).))))))).))).... ¡ì
**********UCCGUUCCAGAAUAGAUGACC********************************************************** 20-d seed-m1072-5p 144
**************************************************************UUAUCUAUUUUAGAACGGAAG****** 20-d seed-m1072-3p 1
----------UCCGUUCCAGAAUAGAUGAC----------------------------------------------------------- t1120866 1
----------UCCGUUCCAGAAUAGAUGACC---------------------------------------------------------- t0009233 143 ¡ï
--------------------AAUAGAUGACCAACUUUAUA------------------------------------------------- t3020888 1
-------------------------------------AUACUAAAAUUAGUACAAAGUUGG---------------------------- t3239938 1
------------------------------------------AAAAUUAGUACAAAGUUGGGUUAU----------------------- t5968868 1
------------------------------------------------AGUACAAAGUUGGGUUAUCUAUUU----------------- t1320127 1
----------------------------------------------------------------AUCUAUUUUAGAACGGAAGGAGUA- t1841332 1

tae-miR167c  contig4599680:80:225:- 146(nt) -71.20(kcal/mol)
CCUUUGCUGGUGUGAGAGACUGAAGCUGCCAGCAUGAUCUGCUCAUCCAGCAUGCGCCGAACCGCGUUCGGUUGCGCGGGGUUAUCUUGGAAUUUUUGCUCCAUCAGAUCAUGCUGCAGCUUCAUUUUCUCACGGCCACCAACAGA 20-d seed-m0801 758 ££
.(((((.((((((((((((.(((((((((.(((((((((((...((((.((..(((((((((...)))))).))))).)))).....((((........)))).)))))))))))))))))))).)))))))).)))).))).)). ¡ì
********************UGAAGCUGCCAGCAUGAUCUGC******************************************************************************************************** 20-d seed-m0801-5p 537 ¡î
*********************************************************************************************************AGAUCAUGCUGCAGCUUCAUU******************** 20-d seed-m0801-3p 215 ¡ù
------------UGAGAGACUGAAGCUGCCAGCA---------------------------------------------------------------------------------------------------------------- t4493408 1
----------------AGACUGAAGCUGCCAGCAUG-------------------------------------------------------------------------------------------------------------- t0874123 2
----------------AGACUGAAGCUGCCAGCAUGA------------------------------------------------------------------------------------------------------------- t5068039 1
----------------AGACUGAAGCUGCCAGCAUGAU------------------------------------------------------------------------------------------------------------ t5333782 1
------------------ACUGAAGCUGCCAGCAUGA------------------------------------------------------------------------------------------------------------- t2789206 1
------------------ACUGAAGCUGCCAGCAUGAUC----------------------------------------------------------------------------------------------------------- t0212588 6
-------------------CUGAAGCUGCCAGCAUGAUCUGC-------------------------------------------------------------------------------------------------------- t5593295 1
--------------------UGAAGCUGCCAGCAUGAUCUGC-------------------------------------------------------------------------------------------------------- t0002043 528 ¡ï
--------------------UGAAGCUGCCAGCAUGAUCUGCU------------------------------------------------------------------------------------------------------- t1964025 1
------------------------------------------------------------------------------------------------------AUCAGAUCAUGCUGCAGCUUC----------------------- t5167098 1
--------------------------------------------------------------------------------------------------------CAGAUCAUGCUGCAGCUUCAU--------------------- t0425105 3
--------------------------------------------------------------------------------------------------------CAGAUCAUGCUGCAGCUUCAUU-------------------- t5394591 1
---------------------------------------------------------------------------------------------------------AGAUCAUGCUGCAGCUUCAU--------------------- t0243705 5
---------------------------------------------------------------------------------------------------------AGAUCAUGCUGCAGCUUCAUU-------------------- t0006446 201
-----------------------------------------------------------------------------------------------------------AUCAUGCUGCAGCUUCAUUU------------------- t5806425 1
------------------------------------------------------------------------------------------------------------UCAUGCUGCAGCUUCAUUUU------------------ t2478109 1
------------------------------------------------------------------------------------------------------------UCAUGCUGCAGCUUCAUUUUC----------------- t0780283 2
--------------------------------------------------------------------------------------------------------------AUGCUGCAGCUUCAUUUUCUC--------------- t4765816 1

tae-miR1847  contig2460659:498:590:- 93(nt) -70.20(kcal/mol)
CCGUAACUGUACCUGCAGUUGGGCCAAUGACAUGUGGGCCUAACAGACGGCUGGCCCACAUGCCAUUGAUCCAACUGUAGGUGCAGUUACGGC 10-d seed-m0359 87 ££
((((((((((((((((((((((..(((((.((((((((((...(....)...)))))))))).)))))..)))))))))))))))))))))). ¡ì
**********ACCUGCAGUUGGGCCAAUGAC************************************************************** 10-d seed-m0359-5p 86 ¡î
***************************************************************CAUUGAUCCAACUGUAGGUGC********* 10-d seed-m0359-3p 1 ¡ù
----------ACCUGCAGUUGGGCCAAUGA--------------------------------------------------------------- t3037200 1
----------ACCUGCAGUUGGGCCAAUGAC-------------------------------------------------------------- t0021403 65 ¡ï
----------ACCUGCAGUUGGGCCAAUGACA------------------------------------------------------------- t0079460 16
----------ACCUGCAGUUGGGCCAAUGACAUG----------------------------------------------------------- t0290708 4
----------------------------------------------------------------AUUGAUCCAACUGUAGGUGCA-------- t0993109 1

tae-miR2275  contig941826:258:522:- 265(nt) -104.20(kcal/mol)
AAUUUUGGCAGAUGAAUUUGAGUGUUGGAUGGGACCAAAUCUUACCGCCGGGUGUGGCAAGAUUUGGUUUCCUCCAAUAUCUUAUGUUCAUAUGUCAGACACUGAGUGUUAGCUACAACAAGUGAUAGUUGGAUGGACACCUGGGCCUGUCUCAAGAACCAAACCUCGCAAGCUGAAUGUGAGAUUUGGAUGGAACCAAAUCUUCAGCUAUAGUGGCACAAGAUUUGGUUUCCUCCAAUAUCUCGUCUUCAACUGUCCCUGAUGA 20-d seed-m1083 185 ££
......(((((.((((..(((((((((((.(..((((((((((...(((.(.(((((((((((((((((((.(((((.((((((((((((..(((.((.......(((((.....((((........))))....))))).(((..((......))..)))...)).)))...))))))))))))))))).)))))))))))))..)))))).))))..))))))))))..).))))))).))))..)))).)))))........ ¡ì
********************AGUGUUGGAUGGGACCAAAUC******************************************************************************************************************************************************************************************************************************** 20-d seed-m1083-5p 7 ¡ù
*******************************************************************************************************************************************************************************************************************************UUUGGUUUCCUCCAAUAUCUCG******************** 20-d seed-m1083-3p 177 ¡î
--------------------AGUGUUGGAUGGGACCAAAU--------------------------------------------------------------------------------------------------------------------------------------------------------------------------------------------------------------------------------- t4722334 1
--------------------AGUGUUGGAUGGGACCAAAUC-------------------------------------------------------------------------------------------------------------------------------------------------------------------------------------------------------------------------------- t0207673 6
---------------------------------------------------------------------------------------------------------------------------------------------------------------------------------------AUUUGGAUGGAACCAAAUCU-------------------------------------------------------------- t3524818 1
-------------------------------------------------------------------------------------------------------------------------------------------------------------------------------------------------------------------------------UUUGGUUUCCUCCAAUAUCUCG-------------------- t0007355 177 ¡ï

tae-miR396  contig49131:2620:2722:- 103(nt) -54.10(kcal/mol)
GGCUUUCUUGAACUGUGAACUCGCGGGGAUGGGGAUUCCCUGGAUUGUGGCGCUCCUGCCUUCUCUUCGGCCGUCUCCGCCUGUUGAUGGUUCAAGAAAGCCC 20-d seed-m0839 176 ££
((((((((((((((((.(((..((((((((((.....((..(((....((((....))))...)))..))))))))))))..))).)))))))))))))))). ¡ì
**********AACUGUGAACUCGCGGGGAUG************************************************************************ 20-d seed-m0839-5p 175 ¡î
*************************************************************************UCUCCGCCUGUUGAUGGUUCA********* 20-d seed-m0839-3p 1 ¡ù
--------UGAACUGUGAACUCGCGGGGA-------------------------------------------------------------------------- t0849521 2
---------GAACUGUGAACUCGCGGGGAU------------------------------------------------------------------------- t0489665 3
----------AACUGUGAACUCGCGGGG--------------------------------------------------------------------------- t5249077 1
----------AACUGUGAACUCGCGGGGA-------------------------------------------------------------------------- t0079180 15
----------AACUGUGAACUCGCGGGGAUG------------------------------------------------------------------------ t0009700 136 ¡ï
----------AACUGUGAACUCGCGGGGAUGG----------------------------------------------------------------------- t0113495 11
----------AACUGUGAACUCGCGGGGAUGGGG--------------------------------------------------------------------- t0492488 3
----------AACUGUGAACUCGCGGGGAUGGGGA-------------------------------------------------------------------- t0454010 3
-----------ACUGUGAACUCGCGGGGAUGG----------------------------------------------------------------------- t4045647 1
------------------------------------------------------------------------GUCUCCGCCUGUUGAUGGUUC---------- t5520738 1

tae-miR397  gi|282839589|gb|GH985139.1|GH985139:468:561:- 94(nt) -69.40(kcal/mol)	
CGCAAAGGUGCCAUUGAGUGCAGCGUUGAUGAACCGUCCGGCCUCCUCCGAGGCCGGAGCGGUUCACCGGCGCUGCACACAAUGACGCCUCUGC Flag leaf-m0069 1195 ££	
.(((.(((((.(((((.(((((((((((.((((((((((((((((....))))))))).))))))).))))))))))).))))).))))).))) ¡ì	
*************UUGAGUGCAGCGUUGAUGAAC************************************************************ Flag leaf-m0069-5p 56 ¡ù	
**************************************************************UCACCGGCGCUGCACACAAUG*********** Flag leaf-m0069-3p 1137 ¡î	
------------AUUGAGUGCAGCGUUGAUGAACCG---------------------------------------------------------- t0010658 56      	
-------------------GCAGCGUUGAUGAACCGUCCU------------------------------------------------------ t3046935 1       	
---------------------------------------------------------GCGGUUCACCGGCGCUGCACA---------------- t1461442 1   	
-----------------------------------------------------------GGUUCACCGGCGCUGCACACAAU------------ t2324138 1	
-------------------------------------------------------------UUCACCGGCGCUGCACACAAU------------ t0354536 2	
-------------------------------------------------------------UUCACCGGCGCUGCACACAAUG----------- t0108180 6	
--------------------------------------------------------------UCACCGGCGCUGCACACAA------------- t0195968 3	
--------------------------------------------------------------UCACCGGCGCUGCACACAAU------------ t0043992 14	
--------------------------------------------------------------UCACCGGCGCUGCACACAAUG----------- t0000430 1104 ¡ï   	
--------------------------------------------------------------UCACCGGCGCUGCACACAAUGA---------- t0242143 3	
---------------------------------------------------------------CACCGGCGCUGCACACAAUGA---------- t1161697 1	
----------------------------------------------------------------ACCGGCGCUGCACACAAUGAC--------- t0257497 3

tae-miR5048  gi|217059270|gb|GH225205.1|GH225205:196:538:+ 343(nt) -96.80(kcal/mol)	
UCUAGCAAUAUAUUUGCAGGUUUUAGGUCUAAGUGGUGAAUAUCGAUCUCUGAAUAUAUUGAUAACCUUCACAAAUUUGCUGAUUAUUUUGUAGAGCUAUUAUUGUCCCACAUGCAUAUCCAUGACUAAAAAAAGCAAAAAAGUAAUAAUUGGGUGUUGUGUUCUCACAAAGAAAGAUGGAAAAGUUUAACAAAAACUUGUGAAGGAAGAUGAAUGCUUUGAUUAUGCAUGAAUCCAUAAUGAUAAAGUGCUAUUGAAUGAUCAAGUAAUUUGUAAGGUUUUUAUUAUCUUCGCAAGAGUUGUAUUGUUAAUUUAGACCUAGACAUGCAAGUAUAUUUCUAGG Flag leaf-m0063 27159 ££
.((((.((((((((((((...(((((((((((((....((((.(((.(((((((.(((.(((.((((((.(((((((.(((((((((((.((((.(((((((((((....((((((((..((..........(((((...........(((.....(((((....))))).....)))....((((((.....))))))...............)))))))..)))))))).....))))))))..))).)))).)))))))).)))))))))))))))).))).))).)))...)))))))))))....)))))))))))))..)))))))))))).)))). ¡ì
************UUUGCAGGUUUUAGGUCUAAGU********************************************************************************************************************************************************************************************************************************************************************************************************************* Flag leaf-m0063-5p 15895 ¡î
************************************************************************************************************************************************************************************************************************************************************************************************************************UUAGACCUAGACAUGCAAGUA********** Flag leaf-m0063-3p 10277 ¡ù
-----CAAUAUAUUUGCAGGUUUUAGG---------------------------------------------------------------------------------------------------------------------------------------------------------------------------------------------------------------------------------------------------------------------------------------------------------------------------- t1885970 1
------AAUAUAUUUGCAGGUUUUAGG---------------------------------------------------------------------------------------------------------------------------------------------------------------------------------------------------------------------------------------------------------------------------------------------------------------------------- t0071467 9
------AAUAUAUUUGCAGGUUUUAGGU--------------------------------------------------------------------------------------------------------------------------------------------------------------------------------------------------------------------------------------------------------------------------------------------------------------------------- t0009846 60
------AAUAUAUUUGCAGGUUUUAGGUC-------------------------------------------------------------------------------------------------------------------------------------------------------------------------------------------------------------------------------------------------------------------------------------------------------------------------- t0191937 4
-------AUAUAUUUGCAGGUUUUAGG---------------------------------------------------------------------------------------------------------------------------------------------------------------------------------------------------------------------------------------------------------------------------------------------------------------------------- t0062351 10
-------AUAUAUUUGCAGGUUUUAGGU--------------------------------------------------------------------------------------------------------------------------------------------------------------------------------------------------------------------------------------------------------------------------------------------------------------------------- t0136117 5
-------AUAUAUUUGCAGGUUUUAGGUC-------------------------------------------------------------------------------------------------------------------------------------------------------------------------------------------------------------------------------------------------------------------------------------------------------------------------- t0002854 185
-------AUAUAUUUGCAGGUUUUAGGUCU------------------------------------------------------------------------------------------------------------------------------------------------------------------------------------------------------------------------------------------------------------------------------------------------------------------------- t0224296 3
--------UAUAUUUGCAGGUUUUAG----------------------------------------------------------------------------------------------------------------------------------------------------------------------------------------------------------------------------------------------------------------------------------------------------------------------------- t0029652 21
--------UAUAUUUGCAGGUUUUAGG---------------------------------------------------------------------------------------------------------------------------------------------------------------------------------------------------------------------------------------------------------------------------------------------------------------------------- t0007938 74
--------UAUAUUUGCAGGUUUUAGGU--------------------------------------------------------------------------------------------------------------------------------------------------------------------------------------------------------------------------------------------------------------------------------------------------------------------------- t0030191 20
--------UAUAUUUGCAGGUUUUAGGUC-------------------------------------------------------------------------------------------------------------------------------------------------------------------------------------------------------------------------------------------------------------------------------------------------------------------------- t0013570 44
--------UAUAUUUGCAGGUUUUAGGUCU------------------------------------------------------------------------------------------------------------------------------------------------------------------------------------------------------------------------------------------------------------------------------------------------------------------------- t0001424 354
---------AUAUUUGCAGGUUUUAGG---------------------------------------------------------------------------------------------------------------------------------------------------------------------------------------------------------------------------------------------------------------------------------------------------------------------------- t0358876 2
---------AUAUUUGCAGGUUUUAGGU--------------------------------------------------------------------------------------------------------------------------------------------------------------------------------------------------------------------------------------------------------------------------------------------------------------------------- t1604575 1
---------AUAUUUGCAGGUUUUAGGUC-------------------------------------------------------------------------------------------------------------------------------------------------------------------------------------------------------------------------------------------------------------------------------------------------------------------------- t0131098 5
---------AUAUUUGCAGGUUUUAGGUCU------------------------------------------------------------------------------------------------------------------------------------------------------------------------------------------------------------------------------------------------------------------------------------------------------------------------- t0010330 58
---------AUAUUUGCAGGUUUUAGGUCUA------------------------------------------------------------------------------------------------------------------------------------------------------------------------------------------------------------------------------------------------------------------------------------------------------------------------ t0003886 142
---------AUAUUUGCAGGUUUUAGGUCUAA----------------------------------------------------------------------------------------------------------------------------------------------------------------------------------------------------------------------------------------------------------------------------------------------------------------------- t0049271 12
----------UAUUUGCAGGUUUUAGGUC-------------------------------------------------------------------------------------------------------------------------------------------------------------------------------------------------------------------------------------------------------------------------------------------------------------------------- t0351659 2
----------UAUUUGCAGGUUUUAGGUCU------------------------------------------------------------------------------------------------------------------------------------------------------------------------------------------------------------------------------------------------------------------------------------------------------------------------- t1415142 1
----------UAUUUGCAGGUUUUAGGUCUA------------------------------------------------------------------------------------------------------------------------------------------------------------------------------------------------------------------------------------------------------------------------------------------------------------------------ t0058031 11
----------UAUUUGCAGGUUUUAGGUCUAA----------------------------------------------------------------------------------------------------------------------------------------------------------------------------------------------------------------------------------------------------------------------------------------------------------------------- t0000055 7856 
----------UAUUUGCAGGUUUUAGGUCUAAG---------------------------------------------------------------------------------------------------------------------------------------------------------------------------------------------------------------------------------------------------------------------------------------------------------------------- t0035924 17
-----------AUUUGCAGGUUUUAGGUCUAA----------------------------------------------------------------------------------------------------------------------------------------------------------------------------------------------------------------------------------------------------------------------------------------------------------------------- t0168093 4
-----------AUUUGCAGGUUUUAGGUCUAAG---------------------------------------------------------------------------------------------------------------------------------------------------------------------------------------------------------------------------------------------------------------------------------------------------------------------- t0010087 59
-----------AUUUGCAGGUUUUAGGUCUAAGU--------------------------------------------------------------------------------------------------------------------------------------------------------------------------------------------------------------------------------------------------------------------------------------------------------------------- t0322637 2
-----------AUUUGCAGGUUUUAGGUCUAAGUG-------------------------------------------------------------------------------------------------------------------------------------------------------------------------------------------------------------------------------------------------------------------------------------------------------------------- t2131640 1
------------UUUGCAGGUUUUAGGUCUAA----------------------------------------------------------------------------------------------------------------------------------------------------------------------------------------------------------------------------------------------------------------------------------------------------------------------- t0024567 25
------------UUUGCAGGUUUUAGGUCUAAG---------------------------------------------------------------------------------------------------------------------------------------------------------------------------------------------------------------------------------------------------------------------------------------------------------------------- t0002365 221
------------UUUGCAGGUUUUAGGUCUAAGU--------------------------------------------------------------------------------------------------------------------------------------------------------------------------------------------------------------------------------------------------------------------------------------------------------------------- t0000060 7004
------------UUUGCAGGUUUUAGGUCUAAGUG-------------------------------------------------------------------------------------------------------------------------------------------------------------------------------------------------------------------------------------------------------------------------------------------------------------------- t0040802 15
-------------UUGCAGGUUUUAGGUCUAA----------------------------------------------------------------------------------------------------------------------------------------------------------------------------------------------------------------------------------------------------------------------------------------------------------------------- t0047875 13
-------------UUGCAGGUUUUAGGUCUAAG---------------------------------------------------------------------------------------------------------------------------------------------------------------------------------------------------------------------------------------------------------------------------------------------------------------------- t0060052 10
-------------UUGCAGGUUUUAGGUCUAAGU--------------------------------------------------------------------------------------------------------------------------------------------------------------------------------------------------------------------------------------------------------------------------------------------------------------------- t0006029 95
-------------UUGCAGGUUUUAGGUCUAAGUG-------------------------------------------------------------------------------------------------------------------------------------------------------------------------------------------------------------------------------------------------------------------------------------------------------------------- t0001761 287
--------------UGCAGGUUUUAGGUCUAA----------------------------------------------------------------------------------------------------------------------------------------------------------------------------------------------------------------------------------------------------------------------------------------------------------------------- t0117318 5
--------------UGCAGGUUUUAGGUCUAAG---------------------------------------------------------------------------------------------------------------------------------------------------------------------------------------------------------------------------------------------------------------------------------------------------------------------- t1430878 1
--------------UGCAGGUUUUAGGUCUAAGU--------------------------------------------------------------------------------------------------------------------------------------------------------------------------------------------------------------------------------------------------------------------------------------------------------------------- t0024556 25
--------------UGCAGGUUUUAGGUCUAAGUG-------------------------------------------------------------------------------------------------------------------------------------------------------------------------------------------------------------------------------------------------------------------------------------------------------------------- t0033135 18
---------------GCAGGUUUUAGGUCUAAGU--------------------------------------------------------------------------------------------------------------------------------------------------------------------------------------------------------------------------------------------------------------------------------------------------------------------- t0248996 3
-----------------------------------------------------------------------------------------------------------------------------------------------------------------------------------------------------------------------------------------------------------------------------------------------------------------------UUUAGACCUAGACAUGCAAG------------ t2842455 1
------------------------------------------------------------------------------------------------------------------------------------------------------------------------------------------------------------------------------------------------------------------------------------------------------------------------UUAGACCUAGACAUGCAA------------- t0442584 2
------------------------------------------------------------------------------------------------------------------------------------------------------------------------------------------------------------------------------------------------------------------------------------------------------------------------UUAGACCUAGACAUGCAAG------------ t0000501 943
------------------------------------------------------------------------------------------------------------------------------------------------------------------------------------------------------------------------------------------------------------------------------------------------------------------------UUAGACCUAGACAUGCAAGU----------- t0001171 422
------------------------------------------------------------------------------------------------------------------------------------------------------------------------------------------------------------------------------------------------------------------------------------------------------------------------UUAGACCUAGACAUGCAAGUA---------- t0000075 5905 ¡ï
------------------------------------------------------------------------------------------------------------------------------------------------------------------------------------------------------------------------------------------------------------------------------------------------------------------------UUAGACCUAGACAUGCAAGUAU--------- t0000671 711
------------------------------------------------------------------------------------------------------------------------------------------------------------------------------------------------------------------------------------------------------------------------------------------------------------------------UUAGACCUAGACAUGCAAGUAUA-------- t0110669 6
------------------------------------------------------------------------------------------------------------------------------------------------------------------------------------------------------------------------------------------------------------------------------------------------------------------------UUAGACCUAGACAUGCAAGUAUAU------- t0523230 2
-------------------------------------------------------------------------------------------------------------------------------------------------------------------------------------------------------------------------------------------------------------------------------------------------------------------------UAGACCUAGACAUGCAAG------------ t0045515 13
-------------------------------------------------------------------------------------------------------------------------------------------------------------------------------------------------------------------------------------------------------------------------------------------------------------------------UAGACCUAGACAUGCAAGU----------- t0128790 5
-------------------------------------------------------------------------------------------------------------------------------------------------------------------------------------------------------------------------------------------------------------------------------------------------------------------------UAGACCUAGACAUGCAAGUA---------- t0007895 75
-------------------------------------------------------------------------------------------------------------------------------------------------------------------------------------------------------------------------------------------------------------------------------------------------------------------------UAGACCUAGACAUGCAAGUAU--------- t0000382 1233
-------------------------------------------------------------------------------------------------------------------------------------------------------------------------------------------------------------------------------------------------------------------------------------------------------------------------UAGACCUAGACAUGCAAGUAUA-------- t0003059 174
-------------------------------------------------------------------------------------------------------------------------------------------------------------------------------------------------------------------------------------------------------------------------------------------------------------------------UAGACCUAGACAUGCAAGUAUAU------- t0169511 4
-------------------------------------------------------------------------------------------------------------------------------------------------------------------------------------------------------------------------------------------------------------------------------------------------------------------------UAGACCUAGACAUGCAAGUAUAUU------ t0516583 2
--------------------------------------------------------------------------------------------------------------------------------------------------------------------------------------------------------------------------------------------------------------------------------------------------------------------------AGACCUAGACAUGCAAGUAU--------- t0013842 43
--------------------------------------------------------------------------------------------------------------------------------------------------------------------------------------------------------------------------------------------------------------------------------------------------------------------------AGACCUAGACAUGCAAGUAUA-------- t0000684 699
--------------------------------------------------------------------------------------------------------------------------------------------------------------------------------------------------------------------------------------------------------------------------------------------------------------------------AGACCUAGACAUGCAAGUAUAU------- t0026401 23
--------------------------------------------------------------------------------------------------------------------------------------------------------------------------------------------------------------------------------------------------------------------------------------------------------------------------AGACCUAGACAUGCAAGUAUAUU------ t0045250 14
----------------------------------------------------------------------------------------------------------------------------------------------------------------------------------------------------------------------------------------------------------------------------------------------------------------------------ACCUAGACAUGCAAGUAUA-------- t0834507 1
----------------------------------------------------------------------------------------------------------------------------------------------------------------------------------------------------------------------------------------------------------------------------------------------------------------------------ACCUAGACAUGCAAGUAUAU------- t0126825 5
----------------------------------------------------------------------------------------------------------------------------------------------------------------------------------------------------------------------------------------------------------------------------------------------------------------------------ACCUAGACAUGCAAGUAUAUU------ t0002907 182
------------------------------------------------------------------------------------------------------------------------------------------------------------------------------------------------------------------------------------------------------------------------------------------------------------------------------CUAGACAUGCAAGUAUAUUUC---- t1418218 1
--------------------------------------------------------------------------------------------------------------------------------------------------------------------------------------------------------------------------------------------------------------------------------------------------------------------------------AGACAUGCAAGUAUAUUUCUA-- t0198673 3
----------------------------------------------------------------------------------------------------------------------------------------------------------------------------------------------------------------------------------------------------------------------------------------------------------------------------------ACAUGCAAGUAUAUUUCUAGG t0234573 3
------------------------------------------------------------------------------------------------------------------------------------------------------------------------------------------------------------------------------------------------------------------------------------------------------------------------------------AUGCAAGUAUAUUUCUAG- t1855741 1
------------------------------------------------------------------------------------------------------------------------------------------------------------------------------------------------------------------------------------------------------------------------------------------------------------------------------------AUGCAAGUAUAUUUCUAGG t0631457 1

tae-miR5049 gi|93216578|gb|CJ725784.1|CJ725784:359:472:+ 114(nt) -48.90(kcal/mol)
ACGGAAGGAUGUACUUCCUCCAAUCCGUAUUACUUAUCUUAGAUUUGUCUAGAUACAUACAUUUAUACAAAUUUAAGACGAAUAAUAUGGAUCGGAGGGAGUACCUGAUAAUAA Flag leaf 170  ££
.(....)...(((((((((((.((((((((((.(..((((((((((((.(((((......))))).))))))))))))..).)))))))))).))))))))))).......... ¡ì
************ACUUCCUCCAAUCCGUAUUAC*********************************************************************************    1  ¡ù
***********************************************************************************AAUAUGGAUCGGAGGGAGUAC**********  166  ¡î
------------ACUUCCUCCAAUCCGUAUUAC---------------------------------------------------------------------------------  1
------------------------------------------------------------------------------CGAAUAAUAUGGAUCGGAGGGAGU------------  1
-------------------------------------------------------------------------------GAAUAAUAUGGAUCGGAGGGAGUA-----------  2
--------------------------------------------------------------------------------AAUAAUAUGGAUCGGAGGG---------------  1
--------------------------------------------------------------------------------AAUAAUAUGGAUCGGAGGGAG-------------  3
---------------------------------------------------------------------------------AUAAUAUGGAUCGGAGGGA--------------  1
----------------------------------------------------------------------------------UAAUAUGGAUCGGAGGGAG-------------  2
----------------------------------------------------------------------------------UAAUAUGGAUCGGAGGGAGU------------  2
----------------------------------------------------------------------------------UAAUAUGGAUCGGAGGGAGUA-----------  5
-----------------------------------------------------------------------------------AAUAUGGAUCGGAGGGAGU------------  1
-----------------------------------------------------------------------------------AAUAUGGAUCGGAGGGAGUA-----------  1
-----------------------------------------------------------------------------------AAUAUGGAUCGGAGGGAGUAC---------- 149 ¡ï
------------------------------------------------------------------------------------AUAUGGAUCGGAGGGAGUAC----------  1

tae-miR5062 contig4425237:35:192:- 158(nt) -60.36(kcal/mol)
CGUAGCUUCUUGAACCUUAGGGAACAGCCGCAUAACACCAUUAACUUGAAAACCACUUAUCUUAUCCCAAAACUGCUCCUACCACAAUAUAAGGGGUAAGGAAUGGUUUUUAGUUUGUGAGGUCAUGCGGAUUUUUCACCAAGGUUCAAGUGGUUAUC 20-d seed-m0775 23074 ££
.((((((.((((((((((.(((((...((((((.((..(((.((((.((((((((.((.(((((((((........................))))))))))))))))))))))).)))..)).))))))....))).)))))))))))).)))))). ¡ì
**********UGAACCUUAGGGAACAGCCGCAU***************************************************************************************************************************** 20-d seed-m0775-5p 22966 ¡î
******************************************************************************************************************************GCGGAUUUUUCACCAAGGUUCAAG******** 20-d seed-m0775-3p 108 ¡ù
----------UGAACCUUAGGGAACAGCCGC------------------------------------------------------------------------------------------------------------------------------- t0041258 31
----------UGAACCUUAGGGAACAGCCGCA------------------------------------------------------------------------------------------------------------------------------ t0001544 660
----------UGAACCUUAGGGAACAGCCGCAU----------------------------------------------------------------------------------------------------------------------------- t0000035 22091 ¡ï
----------UGAACCUUAGGGAACAGCCGCAUA---------------------------------------------------------------------------------------------------------------------------- t0008230 159
----------UGAACCUUAGGGAACAGCCGCAUAA--------------------------------------------------------------------------------------------------------------------------- t0300616 4
-----------GAACCUUAGGGAACAGCCGCAU----------------------------------------------------------------------------------------------------------------------------- t0076270 16
------------AACCUUAGGGAACAGCCGCAU----------------------------------------------------------------------------------------------------------------------------- t0232013 5
----------------------------------------------------------------------------------------------------------------------------AUGCGGAUUUUUCACCAAGGUUCAA--------- t0508847 3
-----------------------------------------------------------------------------------------------------------------------------UGCGGAUUUUUCACCAAGGUUCAAG-------- t0328050 4
------------------------------------------------------------------------------------------------------------------------------GCGGAUUUUUCACCAAGGUUCAA--------- t3592050 1
------------------------------------------------------------------------------------------------------------------------------GCGGAUUUUUCACCAAGGUUCAAG-------- t0015460 86
-------------------------------------------------------------------------------------------------------------------------------CGGAUUUUUCACCAAGGUUCAAG-------- t0096607 13
-------------------------------------------------------------------------------------------------------------------------------CGGAUUUUUCACCAAGGUUCAAGU------- t4246859 1

tae-miR5175  gi|143800305|gb|CJ966226.1|CJ966226:695:778:- 84(nt) -61.10(kcal/mol)	
ACUCCCUCUGUUCCAAAUUACUCGUCGUGGUUUUAGUCCAANUUGNACUNAAACCAUGACGAGUAAUUUGGAACGGAGGGAGUA Flag leaf-m0050 1729	 ££
(((((((((((((((((((((((((((((((((.(((.(.....).))).))))))))))))))))))))))))))))))))).	¡ì
**********UUCCAAAUUACUCGUCGUGGU***************************************************** Flag leaf-m0050-5p 1603	¡î
******************************************************CAUGACGAGUAAUUUGGAACG********* Flag leaf-m0050-3p 55	 ¡ù
--------UGUUCCAAAUUACUCGUCGUG------------------------------------------------------- t1971308 1	
---------GUUCCAAAUUACUCGUCGUGG------------------------------------------------------ t0165180 4	
----------UUCCAAAUUACUCGUCGUG------------------------------------------------------- t0123756 5	
----------UUCCAAAUUACUCGUCGUGG------------------------------------------------------ t0019457 31	
----------UUCCAAAUUACUCGUCGUGGU----------------------------------------------------- t0000323 1431	¡ï
----------UUCCAAAUUACUCGUCGUGGUU---------------------------------------------------- t0153528 4	
----------UUCCAAAUUACUCGUCGUGGUUUU-------------------------------------------------- t1038516 1	
-----------UCCAAAUUACUCGUCGUGG------------------------------------------------------ t0243944 3	
-----------UCCAAAUUACUCGUCGUGGU----------------------------------------------------- t0011860 50	
-----------UCCAAAUUACUCGUCGUGGUU---------------------------------------------------- t0010319 58	
-----------UCCAAAUUACUCGUCGUGGUUU--------------------------------------------------- t2987538 1	
------------CCAAAUUACUCGUCGUGGUUU--------------------------------------------------- t0192061 4	
------------CCAAAUUACUCGUCGUGGUUUUA------------------------------------------------- t0542707 2	
-------------CAAAUUACUCGUCGUGGU----------------------------------------------------- t0111160 6	
-------------CAAAUUACUCGUCGUGGUUUU-------------------------------------------------- t1359390 1	
-------------CAAAUUACUCGUCGUGGUUUUAG------------------------------------------------ t1807953 1	
--------------AAAUUACUCGUCGUGGUU---------------------------------------------------- t1681629 1	
--------------AAAUUACUCGUCGUGGUUU--------------------------------------------------- t0306056 2	
--------------AAAUUACUCGUCGUGGUUUU-------------------------------------------------- t1480183 1	
--------------AAAUUACUCGUCGUGGUUUUA------------------------------------------------- t0010985 54	
--------------AAAUUACUCGUCGUGGUUUUAG------------------------------------------------ t2664186 1	
--------------AAAUUACUCGUCGUGGUUUUAGU----------------------------------------------- t1490065 1	
---------------AAUUACUCGUCGUGGUUUUAG------------------------------------------------ t0074071 8	
---------------AAUUACUCGUCGUGGUUUUAGU----------------------------------------------- t1622575 1	
----------------AUUACUCGUCGUGGUUUUA------------------------------------------------- t0866678 1	
----------------AUUACUCGUCGUGGUUUUAGU----------------------------------------------- t1961973 1	
---------------------------------------------------AACCAUGACGAGUAAUUUGGAACG--------- t2313463 1	
----------------------------------------------------ACCAUGACGAGUAAUUUGGAACGG-------- t2042612 1	
-----------------------------------------------------CCAUGACGAGUAAUUUGGAACGGA------- t0502385 2	
------------------------------------------------------CAUGACGAGUAAUUUGGAACGGA------- t0241841 3	
------------------------------------------------------CAUGACGAGUAAUUUGGAACGGAG------ t1055182 1	
-------------------------------------------------------AUGACGAGUAAUUUGGAACGG-------- t0041894 15	
-------------------------------------------------------AUGACGAGUAAUUUGGAACGGAGG----- t2503650 1	
--------------------------------------------------------UGACGAGUAAUUUGGAACGG-------- t0588775 1	
--------------------------------------------------------UGACGAGUAAUUUGGAACGGA------- t0020694 29	
--------------------------------------------------------UGACGAGUAAUUUGGAACGGAG------ t1477220 1	

tae-miR5384  contig1315461:623:688:+ 66(nt) -40.20(kcal/mol)
UGCCGACCCCUUCGCCGGUCGCGCGUUCCCCUUGCGGUGAGCGCGCCGCCGUCGAAUGGAUCGGUG Flag leaf-m0210 161 ££
.(((((.((.((((.((((.((((((((.((....)).)))))))).)))).)))).)).))))). ¡ì
**********UUCGCCGGUCGCGCGUUCCCC*********************************** Flag leaf-m0210-5p 10 ¡ù
*************************************UGAGCGCGCCGCCGUCGAAUG******** Flag leaf-m0210-3p 148 ¡î
-----ACCCCUUCGCCGGUCGCGCGU---------------------------------------- t1238392 1
---------CUUCGCCGGUCGCGCGUUCCCCUUG-------------------------------- t0445137 2
----------UUCGCCGGUCGCGCGUUCCCC----------------------------------- t0240938 3
----------UUCGCCGGUCGCGCGUUCCCCUU--------------------------------- t0322269 2
----------UUCGCCGGUCGCGCGUUCCCCUUG-------------------------------- t0270188 3
--------------------------------UGCGGUGAGCGCGCCGCCGUCGAA---------- t1174544 1
----------------------------------CGGUGAGCGCGCCGCCGUCGAAUG-------- t0100057 6
-----------------------------------GGUGAGCGCGCCGCCGUCGA----------- t0140868 5
-----------------------------------GGUGAGCGCGCCGCCGUCGAA---------- t0004128 134 ¡ï
-----------------------------------GGUGAGCGCGCCGCCGUCGAAU--------- t0508269 2
-----------------------------------GGUGAGCGCGCCGCCGUCGAAUG-------- t1402938 1
------------------------------------------GCGCCGCCGUCGAAUGGAU----- t2483777 1

tae-miR6197 contig463346:751:841:+ 91(nt) -48.30(kcal/mol)
AAGUACUCCCUCUGUAAACAAAUGUAGGACGUUUUUGCAGUUUAAAUUAAACUGCUAAAACAUCUUACAUUUGUGUACAGAGGGAAUAUAU 20-d seed  1232 ££
..(((.((((((((((.((((((((((((.(((((.((((((((...)))))))).))))).)))))))))))).)))))))))).))).. ¡ì
**********UCUGUAAACAAAUGUAGGACG************************************************************  1229  ¡î
**************************************************************UCUUACAUUUGUGUACAGAGG********  3  ¡ù
---------CUCUGUAAACAAAUGUAGGACG------------------------------------------------------------  1
----------UCUGUAAACAAAUGUAGG---------------------------------------------------------------  5
----------UCUGUAAACAAAUGUAGGA--------------------------------------------------------------  5
----------UCUGUAAACAAAUGUAGGAC-------------------------------------------------------------  1
----------UCUGUAAACAAAUGUAGGACG------------------------------------------------------------  1202  ¡ï
----------UCUGUAAACAAAUGUAGGACGU-----------------------------------------------------------  1
------------UGUAAACAAAUGUAGGACGU-----------------------------------------------------------  2
------------UGUAAACAAAUGUAGGACGUU----------------------------------------------------------  12
--------------UAAACAAAUGUAGGACGUUU---------------------------------------------------------  1
--------------UAAACAAAUGUAGGACGUUUU--------------------------------------------------------  9
---------------AAACAAAUGUAGGACGUUUUUGCA----------------------------------------------------  4
----------------AACAAAUGUAGGACGUUUUUGC-----------------------------------------------------  1
--------------------------------------------------------------UCUUACAUUUGUGUACAGAGG--------  3

tae-miR7757  contig491035:149:492:+ 344(nt) -98.96(kcal/mol)
UGCAUUACAUAUAAAACCUUCAGCUAUCCAUCUCCAUAUCAGCCUGUCUCUCUUAAUUUUGAAACAUUUUGGAAAUAUGCUUAAAUAUCCUUGAACAUAAGAACGAGCCACACAUGCUGCACCAAUACUAUGAAAAGUAGCAUAGAAUGAGUAAAAGAGGCUCUUGACUUUUAGAUCAUGCAAGAGCUUUGAUCUACAGGUAAACCCUUUUUUACUAACUACUAGCAGCUUUAAUCUGCCUUCUUAUCUAUAUGAUUAGUUAUUAUGUCUAAGUAUGUUUUUAGAAGAUUAAGCAAGCUCAUUCGAUAUGUAAAUGGAUAGUUUGAGGUUUUAUUUAUAAUGAU 5-d seed-m0534 956 ££
..(((((...((((((((((.((((((((((...((((((.(..((.((..(((((((........(((((((((((((((((.............(((((((.(.((.......(((((.......(((((........)))))....(((((((((((......((((.(((((((.((....))..))))))).))))....)))))))))))........)))))........))))))))))..(((((((.....))))))).))))))))))))))))))))))))..))..))..)))))))...)))))))))).))))))))))...))))).. ¡ì
**********AUAAAACCUUCAGCUAUCCAUC************************************************************************************************************************************************************************************************************************************************************************************************************************ 5-d seed-m0534-5p 833 ¡î
**************************************************************************************************************************************************************************************************************************************************************************************************************************UGGAUAGUUUGAGGUUUUAUUU******** 5-d seed-m0534-3p 94 ¡ù
-------CAUAUAAAACCUUCAGCUAUCCA-------------------------------------------------------------------------------------------------------------------------------------------------------------------------------------------------------------------------------------------------------------------------------------------------------------------------- t2025149 1
---------UAUAAAACCUUCAGCUAUCCA-------------------------------------------------------------------------------------------------------------------------------------------------------------------------------------------------------------------------------------------------------------------------------------------------------------------------- t0199832 7
---------UAUAAAACCUUCAGCUAUCCAUC------------------------------------------------------------------------------------------------------------------------------------------------------------------------------------------------------------------------------------------------------------------------------------------------------------------------ t1476306 1
----------AUAAAACCUUCAGCUAUC---------------------------------------------------------------------------------------------------------------------------------------------------------------------------------------------------------------------------------------------------------------------------------------------------------------------------- t3082886 1
----------AUAAAACCUUCAGCUAUCC--------------------------------------------------------------------------------------------------------------------------------------------------------------------------------------------------------------------------------------------------------------------------------------------------------------------------- t0405562 3
----------AUAAAACCUUCAGCUAUCCA-------------------------------------------------------------------------------------------------------------------------------------------------------------------------------------------------------------------------------------------------------------------------------------------------------------------------- t0061594 27
----------AUAAAACCUUCAGCUAUCCAUC------------------------------------------------------------------------------------------------------------------------------------------------------------------------------------------------------------------------------------------------------------------------------------------------------------------------ t0001728 747
-----------UAAAACCUUCAGCUAUCCAU------------------------------------------------------------------------------------------------------------------------------------------------------------------------------------------------------------------------------------------------------------------------------------------------------------------------- t3199508 1
-----------UAAAACCUUCAGCUAUCCAUC------------------------------------------------------------------------------------------------------------------------------------------------------------------------------------------------------------------------------------------------------------------------------------------------------------------------ t0071005 24
-----------UAAAACCUUCAGCUAUCCAUCU----------------------------------------------------------------------------------------------------------------------------------------------------------------------------------------------------------------------------------------------------------------------------------------------------------------------- t1478349 1
------------AAAACCUUCAGCUAUCCAUC------------------------------------------------------------------------------------------------------------------------------------------------------------------------------------------------------------------------------------------------------------------------------------------------------------------------ t0331493 4
------------AAAACCUUCAGCUAUCCAUCU----------------------------------------------------------------------------------------------------------------------------------------------------------------------------------------------------------------------------------------------------------------------------------------------------------------------- t0248399 6
------------AAAACCUUCAGCUAUCCAUCUC---------------------------------------------------------------------------------------------------------------------------------------------------------------------------------------------------------------------------------------------------------------------------------------------------------------------- t0612940 2
-------------AAACCUUCAGCUAUCCAUCUC---------------------------------------------------------------------------------------------------------------------------------------------------------------------------------------------------------------------------------------------------------------------------------------------------------------------- t0243455 6
-------------AAACCUUCAGCUAUCCAUCUCCA-------------------------------------------------------------------------------------------------------------------------------------------------------------------------------------------------------------------------------------------------------------------------------------------------------------------- t0806966 2
--------------AACCUUCAGCUAUCCAUCUCC--------------------------------------------------------------------------------------------------------------------------------------------------------------------------------------------------------------------------------------------------------------------------------------------------------------------- t2444523 1
--------------AACCUUCAGCUAUCCAUCUCCA-------------------------------------------------------------------------------------------------------------------------------------------------------------------------------------------------------------------------------------------------------------------------------------------------------------------- t2407823 1
--------------AACCUUCAGCUAUCCAUCUCCAU------------------------------------------------------------------------------------------------------------------------------------------------------------------------------------------------------------------------------------------------------------------------------------------------------------------- t0516159 2
----------------CCUUCAGCUAUCCAUCUCCAU------------------------------------------------------------------------------------------------------------------------------------------------------------------------------------------------------------------------------------------------------------------------------------------------------------------- t1186739 1
----------------CCUUCAGCUAUCCAUCUCCAUA------------------------------------------------------------------------------------------------------------------------------------------------------------------------------------------------------------------------------------------------------------------------------------------------------------------ t1876615 1
------------------UUCAGCUAUCCAUCUCCAUAU----------------------------------------------------------------------------------------------------------------------------------------------------------------------------------------------------------------------------------------------------------------------------------------------------------------- t2243701 1
-------------------UCAGCUAUCCAUCUCCAUAUC---------------------------------------------------------------------------------------------------------------------------------------------------------------------------------------------------------------------------------------------------------------------------------------------------------------- t0510023 3
----------------------------------------------------------------------------------------------------------------------------------------------------------------------------------------------------------------------------------------------------------------------------------------UUAGAAGAUUAAGCAAGCUCAU------------------------------------------ t2025400 1
-----------------------------------------------------------------------------------------------------------------------------------------------------------------------------------------------------------------------------------------------------------------------------------------UAGAAGAUUAAGCAAGCUCAU------------------------------------------ t0641081 2
---------------------------------------------------------------------------------------------------------------------------------------------------------------------------------------------------------------------------------------------------------------------------------------------AGAUUAAGCAAGCUCAUUCG--------------------------------------- t1553289 1
---------------------------------------------------------------------------------------------------------------------------------------------------------------------------------------------------------------------------------------------------------------------------------------------AGAUUAAGCAAGCUCAUUCGA-------------------------------------- t2701935 1
---------------------------------------------------------------------------------------------------------------------------------------------------------------------------------------------------------------------------------------------------------------------------------------------AGAUUAAGCAAGCUCAUUCGAU------------------------------------- t2652085 1
---------------------------------------------------------------------------------------------------------------------------------------------------------------------------------------------------------------------------------------------------------------------------------------------AGAUUAAGCAAGCUCAUUCGAUA------------------------------------ t2099648 1
---------------------------------------------------------------------------------------------------------------------------------------------------------------------------------------------------------------------------------------------------------------------------------------------AGAUUAAGCAAGCUCAUUCGAUAUG---------------------------------- t2521205 1
-----------------------------------------------------------------------------------------------------------------------------------------------------------------------------------------------------------------------------------------------------------------------------------------------------------------AUAUGUAAAUGGAUAGUUUGA------------------ t0557519 2
-----------------------------------------------------------------------------------------------------------------------------------------------------------------------------------------------------------------------------------------------------------------------------------------------------------------AUAUGUAAAUGGAUAGUUUGAG----------------- t0217638 7
------------------------------------------------------------------------------------------------------------------------------------------------------------------------------------------------------------------------------------------------------------------------------------------------------------------UAUGUAAAUGGAUAGUUUGAGG---------------- t1610438 1
-----------------------------------------------------------------------------------------------------------------------------------------------------------------------------------------------------------------------------------------------------------------------------------------------------------------------AAAUGGAUAGUUUGAGGUUU------------- t2020948 1
-----------------------------------------------------------------------------------------------------------------------------------------------------------------------------------------------------------------------------------------------------------------------------------------------------------------------AAAUGGAUAGUUUGAGGUUUU------------ t0385628 3
------------------------------------------------------------------------------------------------------------------------------------------------------------------------------------------------------------------------------------------------------------------------------------------------------------------------AAUGGAUAGUUUGAGGUUUU------------ t0524639 2
------------------------------------------------------------------------------------------------------------------------------------------------------------------------------------------------------------------------------------------------------------------------------------------------------------------------AAUGGAUAGUUUGAGGUUUUA----------- t0276610 5
------------------------------------------------------------------------------------------------------------------------------------------------------------------------------------------------------------------------------------------------------------------------------------------------------------------------AAUGGAUAGUUUGAGGUUUUAU---------- t0303174 5
-------------------------------------------------------------------------------------------------------------------------------------------------------------------------------------------------------------------------------------------------------------------------------------------------------------------------AUGGAUAGUUUGAGGUUUUAU---------- t0091933 18
--------------------------------------------------------------------------------------------------------------------------------------------------------------------------------------------------------------------------------------------------------------------------------------------------------------------------UGGAUAGUUUGAGGUUUU------------ t1109605 1
--------------------------------------------------------------------------------------------------------------------------------------------------------------------------------------------------------------------------------------------------------------------------------------------------------------------------UGGAUAGUUUGAGGUUUUAUU--------- t0167110 9
--------------------------------------------------------------------------------------------------------------------------------------------------------------------------------------------------------------------------------------------------------------------------------------------------------------------------UGGAUAGUUUGAGGUUUUAUUU-------- t0036098 48
----------------------------------------------------------------------------------------------------------------------------------------------------------------------------------------------------------------------------------------------------------------------------------------------------------------------------GAUAGUUUGAGGUUUUAUUU-------- t3030118 1
----------------------------------------------------------------------------------------------------------------------------------------------------------------------------------------------------------------------------------------------------------------------------------------------------------------------------GAUAGUUUGAGGUUUUAUUUA------- t2652314 1
------------------------------------------------------------------------------------------------------------------------------------------------------------------------------------------------------------------------------------------------------------------------------------------------------------------------------UAGUUUGAGGUUUUAUUUAUA----- t1230201 1

tae-miR9652-5p contig176099:1315:1438:+ 124(nt) -53.80(kcal/mol)
CUAUUGAGAUGUGUUUGUCACCUGUUUGUCAUUAAGUUUCUUAGUGCCUUUGCCAUCUUAGUGAAGGGUCAAAAGGUACUUAGAAGCUUAAUGAGAACAUGUGACAAACGUACUUCGAGGCGGA 10-d seed-m0237 226 ££
...(((((.((((((((((((.(((((.(((((((((((((.((((((((((((.((.....))..)))..))))))))).)))))))))))))))))).)))))))))))).)))))...... ¡ì
********************CCUGUUUGUCAUUAAGUUUCUU********************************************************************************** 10-d seed-m0237-5p 113 ¡î
***********************************************************************************AAGCUUAAUGAGAACAUGUGA******************** 10-d seed-m0237-3p 7 ¡ù
---------UGUGUUUGUCACCUGUUUGUCA--------------------------------------------------------------------------------------------- t2433663 1
-----------------UCACCUGUUUGUCAUUAAGUUUC------------------------------------------------------------------------------------ t1515591 1
-------------------ACCUGUUUGUCAUUAAGUUUC------------------------------------------------------------------------------------ t0370418 3
-------------------ACCUGUUUGUCAUUAAGUUUCU----------------------------------------------------------------------------------- t2817582 1
--------------------CCUGUUUGUCAUUAAGUU-------------------------------------------------------------------------------------- t3690548 1
--------------------CCUGUUUGUCAUUAAGUUUC------------------------------------------------------------------------------------ t0389754 3
--------------------CCUGUUUGUCAUUAAGUUUCU----------------------------------------------------------------------------------- t0064864 20
--------------------CCUGUUUGUCAUUAAGUUUCUU---------------------------------------------------------------------------------- t0016741 83 ¡ï
---------------------CUGUUUGUCAUUAAGUUUCUU---------------------------------------------------------------------------------- t2367056 1
-------------------------UUGUCAUUAAGUUUCUUAGUG------------------------------------------------------------------------------ t3817283 1
-----------------------------------------------------------------------------------AAGCUUAAUGAGAACAUGUGA-------------------- t0033105 5
-----------------------------------------------------------------------------------AAGCUUAAUGAGAACAUGUGAC------------------- t0621115 1
-----------------------------------------------------------------------------------AAGCUUAAUGAGAACAUGUGACAAA---------------- t2735223 1

tae-miR9652-3p contig176099:1315:1437:+ 123(nt) -53.80(kcal/mol)
CUAUUGAGAUGUGUUUGUCACCUGUUUGUCAUUAAGUUUCUUAGUGCCUUUGCCAUCUUAGUGAAGGGUCAAAAGGUACUUAGAAGCUUAAUGAGAACAUGUGACAAACGUACUUCGAGGCGG 5-d seed-m0187 17 ££
...(((((.((((((((((((.(((((.(((((((((((((.((((((((((((.((.....))..)))..))))))))).)))))))))))))))))).)))))))))))).)))))..... ¡ì
********************CCUGUUUGUCAUUAAGUUUCUU********************************************************************************* 5-d seed-m0187-5p 7 ¡ù
***********************************************************************************AAGCUUAAUGAGAACAUGUG******************** 5-d seed-m0187-3p 10 ¡î
--------------------CCUGUUUGUCAUUAAGUUUC----------------------------------------------------------------------------------- t2338026 1
--------------------CCUGUUUGUCAUUAAGUUUCUU--------------------------------------------------------------------------------- t0254680 6
--------------------------------------------------------------------------------UAGAAGCUUAAUGAGAACAUG---------------------- t0546467 2
----------------------------------------------------------------------------------GAAGCUUAAUGAGAACAUGUG-------------------- t1614906 1
-----------------------------------------------------------------------------------AAGCUUAAUGAGAACAUGUG-------------------- t0323459 4 ¡ï
-----------------------------------------------------------------------------------AAGCUUAAUGAGAACAUGUGA------------------- t0573315 2
--------------------------------------------------------------------------------------CUUAAUGAGAACAUGUGACA----------------- t1025164 1

tae-miR9653 contig102911:2226:2319:- 94(nt) -61.50(kcal/mol)
CCAUCGCUUUGGUUCCCAGGCCAUGGCCAAGGUCUCGUGAGGUUCGCGUGACCUUUGAGACUUUGGCCAUGGCCAUGGUGGCCAUGGCAUGUUG 10-d seed-m0032 185 ££
.(((.(((.((((..((((((((((((((((((((((.((((((.....))))))))))))))))))))))))).)))..)))).))))))... ¡ì
********************CCAUGGCCAAGGUCUCGUGAGG**************************************************** 10-d seed-m0032-5p 11 ¡ù
*****************************************************UUUGAGACUUUGGCCAUGGCC******************** 10-d seed-m0032-3p 167 ¡î
--------------------CCAUGGCCAAGGUCUCGUGAGG---------------------------------------------------- t0142705 8
--------------------CCAUGGCCAAGGUCUCGUGAGGU--------------------------------------------------- t2017428 1
---------------------CAUGGCCAAGGUCUCGUGAG----------------------------------------------------- t2066265 1
---------------------CAUGGCCAAGGUCUCGUGAGGUUC------------------------------------------------- t2980072 1
------------------------------------------------UGACCUUUGAGACUUUGGC--------------------------- t2722805 1
------------------------------------------------UGACCUUUGAGACUUUGGCCAUGGC--------------------- t0250031 4
-------------------------------------------------GACCUUUGAGACUUUGGCCAUGGC--------------------- t1082977 1
--------------------------------------------------ACCUUUGAGACUUUGGCCAUGGCC-------------------- t1663578 1
-----------------------------------------------------UUUGAGACUUUGGCCAUGGC--------------------- t2403824 1
-----------------------------------------------------UUUGAGACUUUGGCCAUGGCC-------------------- t0007949 165 ¡ï
---------------------------------------------------------AGACUUUGGCCAUGGCCAUGG---------------- t3244361 1

tae-miR9654a contig2975088:266:372:- 107(nt) -64.20(kcal/mol)
UUGCACGUUGGUUCGCUUCAAGCCUUGAGGAAUAGGGUAGACUGCAUGGAGCUAUGUGCAGUGCAGUUUACACUAUUCUGAAAGGCUUGAAGCGAAUUAACUAGCAU 10-d seed-m0431 1613 ££
.(((..((((((((((((((((((((..(((((((.(((((((((((...((.....)).))))))))))).)))))))..))))))))))))))))))))..))). ¡ì
************UCGCUUCAAGCCUUGAGGAAUA************************************************************************* 10-d seed-m0431-5p 9 ¡ù
***************************************************************************UUCUGAAAGGCUUGAAGCGAAU********** 10-d seed-m0431-3p 1531 ¡î
------------UCGCUUCAAGCCUUGAGGAA--------------------------------------------------------------------------- t2836130 1
------------UCGCUUCAAGCCUUGAGGAAUA------------------------------------------------------------------------- t0199520 6
------------UCGCUUCAAGCCUUGAGGAAUAG------------------------------------------------------------------------ t2098180 1
-------------CGCUUCAAGCCUUGAGGAAUA------------------------------------------------------------------------- t3587418 1
--------------------AGCCUUGAGGAAUAGGGUAGACUG--------------------------------------------------------------- t0267837 4
---------------------GCCUUGAGGAAUAGGGUAGACUGC-------------------------------------------------------------- t0404185 3
----------------------CCUUGAGGAAUAGGGUAGACUGC-------------------------------------------------------------- t0611713 2
----------------------CCUUGAGGAAUAGGGUAGACUGCA------------------------------------------------------------- t0315056 3
-----------------------CUUGAGGAAUAGGGUAGACUGC-------------------------------------------------------------- t3592394 1
-----------------------CUUGAGGAAUAGGGUAGACUGCA------------------------------------------------------------- t2142503 1
-----------------------CUUGAGGAAUAGGGUAGACUGCAU------------------------------------------------------------ t0094860 13
------------------------UUGAGGAAUAGGGUAGACUGC-------------------------------------------------------------- t0054308 24
------------------------UUGAGGAAUAGGGUAGACUGCA------------------------------------------------------------- t0263035 4
--------------------------GAGGAAUAGGGUAGACUGCAU------------------------------------------------------------ t1354075 1
--------------------------GAGGAAUAGGGUAGACUGCAUGG---------------------------------------------------------- t3335829 1
---------------------------AGGAAUAGGGUAGACUGCAUGGAG-------------------------------------------------------- t0415253 3
-----------------------------GAAUAGGGUAGACUGCAUGGAGCU------------------------------------------------------ t1510880 1
------------------------------AAUAGGGUAGACUGCAUGGAGC------------------------------------------------------- t2649281 1
----------------------------------GGGUAGACUGCAUGGAGCU------------------------------------------------------ t1365164 1
-----------------------------------------------------------------------ACUAUUCUGAAAGGCUUGAAG--------------- t1977502 1
-----------------------------------------------------------------------ACUAUUCUGAAAGGCUUGAAGCG------------- t2331497 1
-----------------------------------------------------------------------ACUAUUCUGAAAGGCUUGAAGCGA------------ t0666606 2
-----------------------------------------------------------------------ACUAUUCUGAAAGGCUUGAAGCGAA----------- t2095559 1
------------------------------------------------------------------------CUAUUCUGAAAGGCUUGAAG--------------- t1873793 1
------------------------------------------------------------------------CUAUUCUGAAAGGCUUGAAGCGA------------ t0146386 8
------------------------------------------------------------------------CUAUUCUGAAAGGCUUGAAGCGAA----------- t0015429 90
-------------------------------------------------------------------------UAUUCUGAAAGGCUUGAAGCGAA----------- t0114487 11
-------------------------------------------------------------------------UAUUCUGAAAGGCUUGAAGCGAAU---------- t0036763 37
--------------------------------------------------------------------------AUUCUGAAAGGCUUGAAGCGA------------ t0575127 2
--------------------------------------------------------------------------AUUCUGAAAGGCUUGAAGCGAA----------- t0077282 17
--------------------------------------------------------------------------AUUCUGAAAGGCUUGAAGCGAAU---------- t0016663 83
--------------------------------------------------------------------------AUUCUGAAAGGCUUGAAGCGAAUU--------- t0022090 63
---------------------------------------------------------------------------UUCUGAAAGGCUUGAAGC-------------- t3485206 1
---------------------------------------------------------------------------UUCUGAAAGGCUUGAAGCGAA----------- t0019306 72
---------------------------------------------------------------------------UUCUGAAAGGCUUGAAGCGAAU---------- t0000674 1111 ¡ï
---------------------------------------------------------------------------UUCUGAAAGGCUUGAAGCGAAUU--------- t0059019 22
----------------------------------------------------------------------------UCUGAAAGGCUUGAAGCGAAU---------- t0125012 10
----------------------------------------------------------------------------UCUGAAAGGCUUGAAGCGAAUU--------- t0411341 3
--------------------------------------------------------------------------------AAAGGCUUGAAGCGAAUUAA------- t2341788 1
--------------------------------------------------------------------------------AAAGGCUUGAAGCGAAUUAACUAG--- t1743104 1
----------------------------------------------------------------------------------AGGCUUGAAGCGAAUUAACUAGCA- t0406440 3

tae-miR9654b  contig4540822:14:138:- 125(nt) -65.30(kcal/mol)
AUGCUCACAUUCACGUUGGUUCGCUUCAAGCCUUGAGGAAUAGGGUAAACUGCACGGAGUUAUGUGCAGUGCAGUUUACACUAUUCCGAAAGGCUUGAAGCGAAUUAACUAGCAUUGUGCCUCUU 20-d seed-m0793 233 ££
.....((((.....((((((((((((((((((((..(((((((.(((((((((((...((.....)).))))))))))).)))))))..))))))))))))))))))))......))))...... ¡ì
********************UCGCUUCAAGCCUUGAGGAAUA*********************************************************************************** 20-d seed-m0793-5p 8 ¡ù
***********************************************************************************UUCCGAAAGGCUUGAAGCGAAU******************** 20-d seed-m0793-3p 222 ¡î
-------------------UUCGCUUCAAGCCUUGAGGAA------------------------------------------------------------------------------------- t1642026 1
-------------------UUCGCUUCAAGCCUUGAGGAAU------------------------------------------------------------------------------------ t0937168 2
--------------------UCGCUUCAAGCCUUGAGG--------------------------------------------------------------------------------------- t1563367 1
--------------------UCGCUUCAAGCCUUGAGGAA------------------------------------------------------------------------------------- t5209968 1
--------------------UCGCUUCAAGCCUUGAGGAAU------------------------------------------------------------------------------------ t4231800 1
--------------------UCGCUUCAAGCCUUGAGGAAUA----------------------------------------------------------------------------------- t0684657 2
--------------------------------------------------------------------------UUUACACUAUUCCGAAAGGCU------------------------------ t3578786 1
----------------------------------------------------------------------------UACACUAUUCCGAAAGGCUUGAAG------------------------- t4475630 1
--------------------------------------------------------------------------------CUAUUCCGAAAGGCUUGAAGCGAA--------------------- t0284934 4
---------------------------------------------------------------------------------UAUUCCGAAAGGCUUGAAGCGAAU-------------------- t0627312 2
----------------------------------------------------------------------------------AUUCCGAAAGGCUUGAAGCGAAU-------------------- t0500120 3
-----------------------------------------------------------------------------------UUCCGAAAGGCUUGAAGCGA---------------------- t1406888 1
-----------------------------------------------------------------------------------UUCCGAAAGGCUUGAAGCGAA--------------------- t0112306 11
-----------------------------------------------------------------------------------UUCCGAAAGGCUUGAAGCGAAU-------------------- t0007167 180 ¡ï
-----------------------------------------------------------------------------------UUCCGAAAGGCUUGAAGCGAAUU------------------- t0199721 6
------------------------------------------------------------------------------------UCCGAAAGGCUUGAAGCGAAU-------------------- t0149260 8
------------------------------------------------------------------------------------UCCGAAAGGCUUGAAGCGAAUU------------------- t0176470 7
------------------------------------------------------------------------------------------AGGCUUGAAGCGAAUUAACUAGCA----------- t5463873 1


tae-miR9655 contig4369342:106:227:+ 122(nt) -77.20(kcal/mol)
CGGGUGAUCCGUCUCAGGCGUCGGCUACUUCCUUUCCCUUGCCAGUGCGCCAUGCCGGCGGGUGCACCCCUCUUGCACAGGCAAGGGAAGGAAGUAGCCAACGUCUUGGGCGGAUCUAGCAU 20-d seed-m0768 5202 ££
.....(((((((((.((((((.((((((((((((.((((((((....((((.....)))).(((((.......))))).)))))))))))))))))))).)))))).)))))))))...... ¡ì
*********************CGGCUACUUCCUUUCCCUUGCC******************************************************************************* 20-d seed-m0768-5p 633 ¡ù
*********************************************************************************CAAGGGAAGGAAGUAGCCAAC******************** 20-d seed-m0768-3p 4543 ¡î
-----------UCUCAGGCGUCGGCUACUUCC------------------------------------------------------------------------------------------ t0297956 4
-----------UCUCAGGCGUCGGCUACUUCCU----------------------------------------------------------------------------------------- t0317343 4
-------------UCAGGCGUCGGCUACUUCCUUU--------------------------------------------------------------------------------------- t5206127 1
-------------UCAGGCGUCGGCUACUUCCUUUC-------------------------------------------------------------------------------------- t0191568 6
--------------------UCGGCUACUUCCUUUCCCU----------------------------------------------------------------------------------- t2188957 1
--------------------UCGGCUACUUCCUUUCCCUUG--------------------------------------------------------------------------------- t0060470 20
--------------------UCGGCUACUUCCUUUCCCUUGCCAG----------------------------------------------------------------------------- t3196285 1
---------------------CGGCUACUUCCUUUCCCUUG--------------------------------------------------------------------------------- t4961381 1
---------------------CGGCUACUUCCUUUCCCUUGC-------------------------------------------------------------------------------- t0056825 22
---------------------CGGCUACUUCCUUUCCCUUGCC------------------------------------------------------------------------------- t0012561 470
---------------------CGGCUACUUCCUUUCCCUUGCCA------------------------------------------------------------------------------ t4637246 1
---------------------CGGCUACUUCCUUUCCCUUGC-------------------------------------------------------------------------------- t1950234 105
-----------------------------------------------------------------------------CAGGCAAGGGAAGGAAGUAG------------------------- t2286925 1
---------------------------------------------------------------------------------CAAGGGAAGGAAGUAGCCA---------------------- t0666353 2
---------------------------------------------------------------------------------CAAGGGAAGGAAGUAGCCAA--------------------- t0025801 51
---------------------------------------------------------------------------------CAAGGGAAGGAAGUAGCCAAC-------------------- t0000213 3592 ¡ï
---------------------------------------------------------------------------------CAAGGGAAGGAAGUAGCCAACG------------------- t0088447 14
----------------------------------------------------------------------------------AAGGGAAGGAAGUAGCCA---------------------- t0234853 5
----------------------------------------------------------------------------------AAGGGAAGGAAGUAGCCAA--------------------- t0080241 15
----------------------------------------------------------------------------------AAGGGAAGGAAGUAGCCAAC-------------------- t0004686 270
----------------------------------------------------------------------------------AAGGGAAGGAAGUAGCCAACG------------------- t0001813 580
----------------------------------------------------------------------------------AAGGGAAGGAAGUAGCCAACGU------------------ t0084995 14
---------------------------------------------------------------------------------------AAGGAAGUAGCCAACGUCUUG-------------- t0801103 2
---------------------------------------------------------------------------------------AAGGAAGUAGCCAACGUCUUGG------------- t0640696 2
---------------------------------------------------------------------------------------AAGGAAGUAGCCAACGUCUUGGG------------ t0441063 3
----------------------------------------------------------------------------------------AGGAAGUAGCCAACGUCUUGGG------------ t0986609 2
-------------------------------------------------------------------------------------------AAGUAGCCAACGUCUUGGGCG---------- t1005398 1

tae-miR9656 contig1352125:241:369:+ 129(nt) -59.10(kcal/mol)
CCAUGGCUGCGACAGGCACCAUUGUUCAGUGUUUCGAAGGAAUAAUACCGUUGCUGGGUUUGGAGGACUGUUUUAACGGUAUUAUCUGCUUCGAGACUCUGAACAGCGGUGCCAUAGAAGCUACUGCCC 20-d seed-m0183 121 ££
....(((.((....((((((.((((((((.(((((((((.(((((((((((((...((((.....))))....)))))))))))).).))))))))).)))))))).))))))......))....))). ¡ì
********************AUUGUUCAGUGUUUCGAAGGA**************************************************************************************** 20-d seed-m0183-5p 31 ¡ù
****************************************************************************************CUUCGAGACUCUGAACAGCGG******************** 20-d seed-m0183-3p 90 ¡î
--------------------AUUGUUCAGUGUUUCGAAGG----------------------------------------------------------------------------------------- t4530177 1
--------------------AUUGUUCAGUGUUUCGAAGGA---------------------------------------------------------------------------------------- t0053141 24
---------------------UUGUUCAGUGUUUCGAAGGA---------------------------------------------------------------------------------------- t0248290 5
---------------------UUGUUCAGUGUUUCGAAGGAA--------------------------------------------------------------------------------------- t2004314 1
----------------------------------------------------------------------------------------CUUCGAGACUCUGAACAGCGG-------------------- t0015663 85 ¡ï
----------------------------------------------------------------------------------------CUUCGAGACUCUGAACAGCGGU------------------- t3487185 1
-----------------------------------------------------------------------------------------UUCGAGACUCUGAACAGCGGU------------------- t0385446 3
------------------------------------------------------------------------------------------UCGAGACUCUGAACAGCGGUG------------------ t1498450 1

tae-miR9657a contig129692:612:689:- 78(nt) -39.90(kcal/mol)
GCGUGCCGGCUCCGUUCGCCGGAGAAGCUUACUGCGGACCAACGCCGUGUGCUUCCUCGUCGAACGGUGGCGACCACG 20-d seed-m0157 416 ££
.((((.((.(.(((((((.((..(((((.(((.(((......))).))).)))))..)).))))))).).))..)))) ¡ì
************CGUUCGCCGGAGAAGCUUACU********************************************* 20-d seed-m0157-5p 80 ¡ù
***********************************************UGUGCUUCCUCGUCGAACGGU********** 20-d seed-m0157-3p 320 ¡î
------------CGUUCGCCGGAGAAGCUUAC---------------------------------------------- t2064202 1
------------CGUUCGCCGGAGAAGCUUACU--------------------------------------------- t0189821 6
------------CGUUCGCCGGAGAAGCUUACUGCG------------------------------------------ t5755719 1
--------------UUCGCCGGAGAAGCUUACUG-------------------------------------------- t5833902 1
--------------UUCGCCGGAGAAGCUUACUGC------------------------------------------- t0020631 64
--------------UUCGCCGGAGAAGCUUACUGCG------------------------------------------ t5198575 1
--------------UUCGCCGGAGAAGCUUACUGCGGAC--------------------------------------- t0275078 4
---------------UCGCCGGAGAAGCUUACUGCGGACC-------------------------------------- t0677750 2
----------------------------------------AACGCCGUGUGCUUCCUCGUCGA--------------- t2062710 1
----------------------------------------AACGCCGUGUGCUUCCUCGUCGAA-------------- t3610554 1
----------------------------------------AACGCCGUGUGCUUCCUCGUCGAAC------------- t4749757 1
-----------------------------------------ACGCCGUGUGCUUCCUCGUCGAAC------------- t0176375 7
-----------------------------------------ACGCCGUGUGCUUCCUCGUCGAACG------------ t0846025 2
------------------------------------------CGCCGUGUGCUUCCUCGUCGAACG------------ t0309231 4
--------------------------------------------CCGUGUGCUUCCUCGUCGAAC------------- t5488043 1
---------------------------------------------CGUGUGCUUCCUCGUCGAACG------------ t0466428 3
-----------------------------------------------UGUGCUUCCUCGUCGAACG------------ t2195301 1
-----------------------------------------------UGUGCUUCCUCGUCGAACGG----------- t0250394 5
-----------------------------------------------UGUGCUUCCUCGUCGAACGGU---------- t0004012 307 ¡ï
------------------------------------------------GUGCUUCCUCGUCGAACGGU---------- t2051949 1
-------------------------------------------------UGCUUCCUCGUCGAACGGU---------- t1242827 1
--------------------------------------------------GCUUCCUCGUCGAACGGUGGCGAC---- t3163032 1

tae-miR9657b  contig3619642:145:238:- 94(nt) -50.00(kcal/mol)
AUAGCGGCGUGCUGACUCCGUUCGUCGGAGAAGCAUGUUGCGGACCAGCGCCGCGUGCUUCCUCGUCGAACGGUGGCGACCACGUUGCACGCGC 20-d seed-m0658 997 ££
...((((((((....(.(((((((.((..(((((((((.(((......))).)))))))))..)).))))))).).....))))))))...... ¡ì
********************UUCGUCGGAGAAGCAUGUUGC***************************************************** 20-d seed-m0658-5p 750  ¡î
*****************************************************CGUGCUUCCUCGUCGAACGGU******************** 20-d seed-m0658-3p 246 ¡ù
------------------CGUUCGUCGGAGAAGCAUG--------------------------------------------------------- t3798264 1
------------------CGUUCGUCGGAGAAGCAUGUU------------------------------------------------------- t4387266 1
--------------------UUCGUCGGAGAAGCAUGU-------------------------------------------------------- t0130011 9
--------------------UUCGUCGGAGAAGCAUGUUG------------------------------------------------------ t0105440 11
--------------------UUCGUCGGAGAAGCAUGUUGC----------------------------------------------------- t0001382 722 ¡ï
--------------------UUCGUCGGAGAAGCAUGUUGCG---------------------------------------------------- t0467432 3
--------------------UUCGUCGGAGAAGCAUGUUGCGGA-------------------------------------------------- t0684079 2
--------------------UUCGUCGGAGAAGCAUGUUGCGGAC------------------------------------------------- t5140937 1
-----------------------------------------------GCGCCGCGUGCUUCCUCGUCGAACG---------------------- t3973233 1
---------------------------------------------------CGCGUGCUUCCUCGUCGAACG---------------------- t0519261 2
-----------------------------------------------------CGUGCUUCCUCGUCGAACGG--------------------- t0194580 6
-----------------------------------------------------CGUGCUUCCUCGUCGAACGGU-------------------- t0005446 235
------------------------------------------------------GUGCUUCCUCGUCGAACGGU-------------------- t2051949 1
-------------------------------------------------------UGCUUCCUCGUCGAACGGU-------------------- t1242827 1
--------------------------------------------------------GCUUCCUCGUCGAACGGUGGCGAC-------------- t3163032 1

tae-miR9657c  contig2307022:28:123:+ 96(nt) -43.10(kcal/mol)
GCAUAGCGGAGGGCUGGCUCCGUUCGCCGGAGAAGCAUGUUGUGGACCAGUGCCGCGUGCUUCCUCGUCGAACGGUGGCGACCAUGUUGCACGCGC 20-d seed 269 ££
((...((((..((.((.(.(((((((.((..(((((((((.((........)).)))))))))..)).))))))).).)).))...))))..)).. ¡ì
********************CGUUCGCCGGAGAAGCAUGUU*******************************************************  23  ¡ù
*******************************************************CGUGCUUCCUCGUCGAACGGU********************  246  ¡î
--------------------CGUUCGCCGGAGAAGCAU----------------------------------------------------------  4
--------------------CGUUCGCCGGAGAAGCAUG---------------------------------------------------------  2
--------------------CGUUCGCCGGAGAAGCAUGU--------------------------------------------------------  6
--------------------CGUUCGCCGGAGAAGCAUGUU-------------------------------------------------------  10
----------------------UUCGCCGGAGAAGCAUGUUG------------------------------------------------------  1
-----------------------------------------------------CGCGUGCUUCCUCGUCGAACG----------------------  2
-------------------------------------------------------CGUGCUUCCUCGUCGAACGG---------------------  6
-------------------------------------------------------CGUGCUUCCUCGUCGAACGGU--------------------  235  ¡ï
--------------------------------------------------------GUGCUUCCUCGUCGAACGGU--------------------  1
---------------------------------------------------------UGCUUCCUCGUCGAACGGU--------------------  1
----------------------------------------------------------GCUUCCUCGUCGAACGGUGGCGAC--------------  1

tae-miR9658 contig543327:581:727:+ 147(nt) -53.50(kcal/mol)
UCUGGUAACAAUAGAUUGGGAUUCAGGCGCAGUUCUUUUGACCGAUUCUCCCAGAAUUUUGAGAAUCGCACCUCCUAAACCAAUAGGUUUAAGAUUGUGAGAACGGUCUGAUUCUCAUCGUUCUGGGUGAAUAGGCCAAAAAACCAG 20-d seed-m0891 2066 ££
.(((((.......(((((.(.......).))))).(((((.((.((((.((((((((..((((((((........((((((....)))))).((((((....)))))).))))))))..)))))))).)))).)).))))).))))) ¡ì
*****************************************CCGAUUCUCCCAGAAUUUUGA************************************************************************************* 20-d seed-m0891-5p 4 ¡ù
********************************************************************************************************************AUCGUUCUGGGUGAAUAGGCC********** 20-d seed-m0891-3p 2048 ¡î
-----------------------------------------CCGAUUCUCCCAGAAUUUUGAGAA---------------------------------------------------------------------------------- t5277143 1
------------------------------------------CGAUUCUCCCAGAAUUUUGAGAAU--------------------------------------------------------------------------------- t0384224 3
---------------------------------------------UUCUCCCAGAAUUUUGAGAAU--------------------------------------------------------------------------------- t4476534 1
------------------------------------------------UCCCAGAAUUUUGAGAAUCGC------------------------------------------------------------------------------ t0406391 3
--------------------------------------------------CCAGAAUUUUGAGAAUCGCAC---------------------------------------------------------------------------- t0563808 2
----------------------------------------------------------------------------------------------------------UCUGAUUCUCAUCGUUCUGGGU------------------- t5579107 1
----------------------------------------------------------------------------------------------------------------UCUCAUCGUUCUGGGUGAAUA-------------- t1139777 1
----------------------------------------------------------------------------------------------------------------UCUCAUCGUUCUGGGUGAAUAGGCC---------- t0190415 6
------------------------------------------------------------------------------------------------------------------UCAUCGUUCUGGGUGAAUAGGCCA--------- t2851722 1
-------------------------------------------------------------------------------------------------------------------CAUCGUUCUGGGUGAAUAGGC----------- t5747933 1
-------------------------------------------------------------------------------------------------------------------CAUCGUUCUGGGUGAAUAGGCC---------- t0080965 15
--------------------------------------------------------------------------------------------------------------------AUCGUUCUGGGUGAAUAGG------------ t0405705 3
--------------------------------------------------------------------------------------------------------------------AUCGUUCUGGGUGAAUAGGC----------- t0158496 7
--------------------------------------------------------------------------------------------------------------------AUCGUUCUGGGUGAAUAGGCC---------- t0000622 1441 ¡ï
--------------------------------------------------------------------------------------------------------------------AUCGUUCUGGGUGAAUAGGCCA--------- t0156122 8
--------------------------------------------------------------------------------------------------------------------AUCGUUCUGGGUGAAUAGGCCAA-------- t5190783 1
--------------------------------------------------------------------------------------------------------------------AUCGUUCUGGGUGAAUAGGCCAAA------- t0180772 7
---------------------------------------------------------------------------------------------------------------------UCGUUCUGGGUGAAUAGGCC---------- t0064528 19
---------------------------------------------------------------------------------------------------------------------UCGUUCUGGGUGAAUAGGCCA--------- t0001981 542
---------------------------------------------------------------------------------------------------------------------UCGUUCUGGGUGAAUAGGCCAA-------- t5672697 1

tae-miR9659 contig972592:608:728:- 121(nt) -62.70(kcal/mol)
UCCAGGCCUAGUUGGGGUGGAUGCUGGGAAAACUAUUGAACUAGAUAAGUUACAACUCAUCUCGAAGUAACUUGUCUGGUCCAAUGGUUGUUCACGGCAUCCACAAAGGGCCUGGCUAUCC 20-d seed-m1100 2075 ££
.((((((((..((...(((((((((((((.((((((((.((((((((((((((..(.......)..)))))))))))))).)))))))).))).)))))))))).))))))))))...... ¡ì
*********************UGCUGGGAAAACUAUUGAACU******************************************************************************** 20-d seed-m1100-5p 30 ¡ù
*******************************************************************************UCCAAUGGUUGUUCACGGCAUC******************** 20-d seed-m1100-3p 2027 ¡î
--------------------AUGCUGGGAAAACUAUUG----------------------------------------------------------------------------------- t0789855 2
--------------------AUGCUGGGAAAACUAUUGA---------------------------------------------------------------------------------- t0438766 3
--------------------AUGCUGGGAAAACUAUUGAA--------------------------------------------------------------------------------- t0158949 7
--------------------AUGCUGGGAAAACUAUUGAAC-------------------------------------------------------------------------------- t0070550 17
---------------------UGCUGGGAAAACUAUUGAACU------------------------------------------------------------------------------- t3955870 1
----------------------------AAAACUAUUGAACUAGAUAAG------------------------------------------------------------------------ t0440826 3
-------------------------------------------------------------------UAACUUGUCUGGUCCAAUGGU--------------------------------- t5893194 1
--------------------------------------------------------------------AACUUGUCUGGUCCAAUGGUU-------------------------------- t3068080 1
---------------------------------------------------------------------ACUUGUCUGGUCCAAUGGUU-------------------------------- t5324541 1
---------------------------------------------------------------------ACUUGUCUGGUCCAAUGGUUG------------------------------- t0180035 7
---------------------------------------------------------------------ACUUGUCUGGUCCAAUGGUUGUUCA--------------------------- t2516773 1
-----------------------------------------------------------------------UUGUCUGGUCCAAUGGUUGUU----------------------------- t0401418 3
------------------------------------------------------------------------------GUCCAAUGGUUGUUCACGGCAU--------------------- t3956163 1
-------------------------------------------------------------------------------UCCAAUGGUUGUUCACGG------------------------ t1472133 1
-------------------------------------------------------------------------------UCCAAUGGUUGUUCACGGCA---------------------- t0060897 20
-------------------------------------------------------------------------------UCCAAUGGUUGUUCACGGCAU--------------------- t0050446 25
-------------------------------------------------------------------------------UCCAAUGGUUGUUCACGGCAUC-------------------- t0000430 1942 ¡ï
--------------------------------------------------------------------------------CCAAUGGUUGUUCACGGCAU--------------------- t2679618 1
--------------------------------------------------------------------------------CCAAUGGUUGUUCACGGCAUC-------------------- t0039083 33
--------------------------------------------------------------------------------CCAAUGGUUGUUCACGGCAUCC------------------- t3039118 1
---------------------------------------------------------------------------------CAAUGGUUGUUCACGGCAUC-------------------- t3108317 1
----------------------------------------------------------------------------------AAUGGUUGUUCACGGCAUC-------------------- t0806386 2
-----------------------------------------------------------------------------------AUGGUUGUUCACGGCAUCCACA---------------- t4521534 1

tae-miR9660  contig102619:902:991:- 90(nt) -47.00(kcal/mol)
GCUCUUUCUCUUGCGAGCAACGGAUGAAUCAGCCUUGUUAUCCAAUCCAGAGGUGGCUGAUUUCUCCUUUGCUCGAGUAGAGAAAGAGUA 20-d seed-m0046 202 ££
(((((((((((..(((((((.(((.(((((((((.......((........)).))))))))).))).)))))))...))))))))))). ¡ì
**********UUGCGAGCAACGGAUGAAUC************************************************************ 20-d seed-m0046-5p 196 ¡î
************************************************************UUUCUCCUUUGCUCGAGUAGA********* 20-d seed-m0046-3p 5 ¡ù
----UUUCUCUUGCGAGCAACGGA------------------------------------------------------------------ t2062927 1
---------CUUGCGAGCAACGGAUGAAUC------------------------------------------------------------ t0069617 18
----------UUGCGAGCAACGGAUGAA-------------------------------------------------------------- t5951703 1
----------UUGCGAGCAACGGAUGAAU------------------------------------------------------------- t0299189 4
----------UUGCGAGCAACGGAUGAAUC------------------------------------------------------------ t0008910 147 ¡ï
----------UUGCGAGCAACGGAUGAAUCA----------------------------------------------------------- t2221099 1
----------UUGCGAGCAACGGAUGAAUCAG---------------------------------------------------------- t0106381 11
----------UUGCGAGCAACGGAUGAAUCAGCC-------------------------------------------------------- t0113494 11
-----------UGCGAGCAACGGAUGAAUCAG---------------------------------------------------------- t2393639 1
-------------CGAGCAACGGAUGAAUCAGC--------------------------------------------------------- t3740750 1
-------------CGAGCAACGGAUGAAUCAGCC-------------------------------------------------------- t4644379 1
---------------------------------------------------------UGAUUUCUCCUUUGCUCGAGU------------ t3046733 1
------------------------------------------------------------UUUCUCCUUUGCUCGAGUA----------- t3692142 1
------------------------------------------------------------UUUCUCCUUUGCUCGAGUAG---------- t4066810 1
------------------------------------------------------------UUUCUCCUUUGCUCGAGUAGAG-------- t0788224 2

tae-miR9661  contig698108:363:439:- 77(nt) -49.60(kcal/mol)
UUGGGGAAGAUGAAGUAGAGCAGGGACCUCACGCUCAAGAAGCGGUGAGGUGCCUGACCUACUUCAUCUUCACCAAC 20-d seed-m0964 80 ££
((((.(((((((((((((..((((.((((((((((.....))).))))))).))))..))))))))))))).)))). ¡ì
**********UGAAGUAGAGCAGGGACCUCA********************************************** 20-d seed-m0964-5p 78¡î
***********************************************AGGUGCCUGACCUACUUCAUC********* 20-d seed-m0964-3p 2 ¡ù
---------AUGAAGUAGAGCAGGGACCUC----------------------------------------------- t0522303 2
---------AUGAAGUAGAGCAGGGACCUCA---------------------------------------------- t5871640 1
----------UGAAGUAGAGCAGGGACCUC----------------------------------------------- t0673606 2
----------UGAAGUAGAGCAGGGACCUCA---------------------------------------------- t0018148 73
-----------------------------------------------AGGUGCCUGACCUACUUCAUC--------- t0929007 2

tae-miR9662a  contig219800:1757:1853:+ 97(nt) -58.60(kcal/mol)
GGGGAGCCCGGCGGCUCUGUGGUGUUCAAGCAGGAACCUCAUGCUACCGGCAGGAUGCGGCGCUUGCUUGAACAUCCCAGAGCCACCGGCGUGCCAA 20-d seed-m0414 7456 ££
..((.((((((.(((((((.((((((((((((((..((.(((.((......)).))).))..)))))))))))))).))))))).)))).)).)).. ¡ì
**********GCGGCUCUGUGGUGUUCAAGC****************************************************************** 20-d seed-m0414-5p 223 ¡ù
*******************************************************************UUGAACAUCCCAGAGCCACCG********* 20-d seed-m0414-3p 7174 ¡î
--------CGGCGGCUCUGUGGUGUUCAA-------------------------------------------------------------------- t0280829 4
---------GGCGGCUCUGUGGUGUUCAAG------------------------------------------------------------------- t0330791 4
----------GCGGCUCUGUGGUGUUCAAG------------------------------------------------------------------- t0345338 4
----------GCGGCUCUGUGGUGUUCAAGC------------------------------------------------------------------ t0006686 193
----------GCGGCUCUGUGGUGUUCAAGCA----------------------------------------------------------------- t0820684 2
-----------CGGCUCUGUGGUGUUCAAG------------------------------------------------------------------- t3068457 1
-----------CGGCUCUGUGGUGUUCAAGC------------------------------------------------------------------ t0198049 6
-----------CGGCUCUGUGGUGUUCAAGCA----------------------------------------------------------------- t0131361 9
--------------CUCUGUGGUGUUCAAGCAGGA-------------------------------------------------------------- t0122568 10
--------------CUCUGUGGUGUUCAAGCAGGAACC----------------------------------------------------------- t5878337 1
---------------UCUGUGGUGUUCAAGCAGGAA------------------------------------------------------------- t0130743 9
-----------------------------GCAGGAACCUCAUGCUACCG------------------------------------------------ t0399235 3
-------------------------------------------------GCAGGAUGCGGCGCUUGCUUGAA------------------------- t4287371 1
-------------------------------------------------GCAGGAUGCGGCGCUUGCUUGAAC------------------------ t0251322 5
-------------------------------------------------GCAGGAUGCGGCGCUUGCUUGAACA----------------------- t0299398 4
--------------------------------------------------CAGGAUGCGGCGCUUGCUUGAA------------------------- t4333012 1
---------------------------------------------------AGGAUGCGGCGCUUGCUUGAACAUC--------------------- t1296785 1
---------------------------------------------------------CGGCGCUUGCUUGAACAUCCCA------------------ t0291654 4
---------------------------------------------------------------UUGCUUGAACAUCCCAGA---------------- t1978092 1
---------------------------------------------------------------UUGCUUGAACAUCCCAGAG--------------- t6037541 1
---------------------------------------------------------------UUGCUUGAACAUCCCAGAGC-------------- t2278311 1
---------------------------------------------------------------UUGCUUGAACAUCCCAGAGCC------------- t0070409 17
------------------------------------------------------------------CUUGAACAUCCCAGAGCCACCG--------- t0411713 3
-------------------------------------------------------------------UUGAACAUCCCAGAGCCA------------ t0030537 43
-------------------------------------------------------------------UUGAACAUCCCAGAGCCAC----------- t0019988 66
-------------------------------------------------------------------UUGAACAUCCCAGAGCCACC---------- t0012680 104
-------------------------------------------------------------------UUGAACAUCCCAGAGCCACCGG-------- t0136630 9
--------------------------------------------------------------------UGAACAUCCCAGAGCCAC----------- t0922560 2
--------------------------------------------------------------------UGAACAUCCCAGAGCCACC---------- t0197869 6
--------------------------------------------------------------------UGAACAUCCCAGAGCCACCG--------- t0041797 30
--------------------------------------------------------------------UGAACAUCCCAGAGCCACCGG-------- t0000192 6901 ¡ï
---------------------------------------------------------------------GAACAUCCCAGAGCCACCG--------- t0940810 2
---------------------------------------------------------------------GAACAUCCCAGAGCCACCGG-------- t0200495 6
---------------------------------------------------------------------GAACAUCCCAGAGCCACCGGC------- t2802296 1
----------------------------------------------------------------------AACAUCCCAGAGCCACCGG-------- t3061389 1

tae-miR9662b  contig863626:17:118:- 102(nt) -57.50(kcal/mol)
UCGGGGAGCCCGGCGGCUCUCUGGUGUUCAAGCAGGAACCUCCAUGCUACCGGCAGCAUGCGGCGCUUGCUUGAACAUCCCAGAGCCACCGGCGUGCCAAAU 20-d seed-m1047 7356 ££
....((.((((((.((((((..((((((((((((((..((..((((((......)))))).))..))))))))))))))..)))))).)))).)).)).... ¡ì
***********GGCGGCUCUCUGGUGUUCAAG********************************************************************** 20-d seed-m1047-5p 150 ¡ù
***********************************************************************UGAACAUCCCAGAGCCACCGG********** 20-d seed-m1047-3p 7174 ¡î
----------CGGCGGCUCUCUGGUGUUCA------------------------------------------------------------------------ t2108137 1
----------CGGCGGCUCUCUGGUGUUCAA----------------------------------------------------------------------- t0124623 10
----------CGGCGGCUCUCUGGUGUUCAAG---------------------------------------------------------------------- t1786122 1
------------GCGGCUCUCUGGUGUUCAAG---------------------------------------------------------------------- t3681083 1
------------GCGGCUCUCUGGUGUUCAAGC--------------------------------------------------------------------- t0010910 121
-------------CGGCUCUCUGGUGUUCAAG---------------------------------------------------------------------- t4907327 1
-------------CGGCUCUCUGGUGUUCAAGC--------------------------------------------------------------------- t0122813 10
-------------CGGCUCUCUGGUGUUCAAGCA-------------------------------------------------------------------- t0258531 5
----------------CUCUCUGGUGUUCAAGCAGGAACC-------------------------------------------------------------- t5616454 1
-----------------UCUCUGGUGUUCAAGCAGGAA---------------------------------------------------------------- t0190104 6
-----------------UCUCUGGUGUUCAAGCAGGAACCU------------------------------------------------------------- t3523799 1
------------------------------------------------------------CGGCGCUUGCUUGAACAUCCCA-------------------- t0291654 4
------------------------------------------------------------------UUGCUUGAACAUCCCAGA------------------ t1978092 1
------------------------------------------------------------------UUGCUUGAACAUCCCAGAG----------------- t6037541 1
------------------------------------------------------------------UUGCUUGAACAUCCCAGAGC---------------- t2278311 1
------------------------------------------------------------------UUGCUUGAACAUCCCAGAGCC--------------- t0070409 17
---------------------------------------------------------------------CUUGAACAUCCCAGAGCCACCG----------- t0411713 3
----------------------------------------------------------------------UUGAACAUCCCAGAGCCA-------------- t0030537 43
----------------------------------------------------------------------UUGAACAUCCCAGAGCCAC------------- t0019988 66
----------------------------------------------------------------------UUGAACAUCCCAGAGCCACC------------ t0012680 104
----------------------------------------------------------------------UUGAACAUCCCAGAGCCACCGG---------- t0136630 9
-----------------------------------------------------------------------UGAACAUCCCAGAGCCAC------------- t0922560 2
-----------------------------------------------------------------------UGAACAUCCCAGAGCCACC------------ t0197869 6
-----------------------------------------------------------------------UGAACAUCCCAGAGCCACCG----------- t0041797 30
-----------------------------------------------------------------------UGAACAUCCCAGAGCCACCGG---------- t0000192 6101 ¡ï
------------------------------------------------------------------------GAACAUCCCAGAGCCACCG----------- t0940810 2
------------------------------------------------------------------------GAACAUCCCAGAGCCACCGG---------- t0200495 6
------------------------------------------------------------------------GAACAUCCCAGAGCCACCGGC--------- t2802296 1
-------------------------------------------------------------------------AACAUCCCAGAGCCACCGG---------- t3061389 1

tae-miR9663  contig1104456:347:449:+ 103(nt) -38.21(kcal/mol)
AAGAGAAGCUUGGUCAUCUAAAGCGUAGUCGAACGAAUCUGCCGUUGAUGAGGAUAUGUUCAGAUUCGUUCUAUUACACUUUACAUGAGCAGACUACUCACCA 20-d seed-m0073 64971 ££
..(((.((..((.((((.(((((.(((((.(((((((((((((........)).......))))))))))).))))).))))).)))).))..)).))).... ¡ì
********************AAGCGUAGUCGAACGAAUCUG************************************************************** 20-d seed-m0073-5p 64898 ¡î
*************************************************************AGAUUCGUUCUAUUACACUUUA******************** 20-d seed-m0073-3p 9 ¡ù
----------------UCUAAAGCGUAGUCGAACGA------------------------------------------------------------------- t0321060 4
----------------UCUAAAGCGUAGUCGAACGAA------------------------------------------------------------------ t0023046 57
----------------UCUAAAGCGUAGUCGAACGAAU----------------------------------------------------------------- t3916122 1
----------------UCUAAAGCGUAGUCGAACGAAUC---------------------------------------------------------------- t0873580 2
-----------------CUAAAGCGUAGUCGAACGAA------------------------------------------------------------------ t0523916 2
-----------------CUAAAGCGUAGUCGAACGAAU----------------------------------------------------------------- t0273333 4
------------------UAAAGCGUAGUCGAACGAA------------------------------------------------------------------ t0149291 8
------------------UAAAGCGUAGUCGAACGAAU----------------------------------------------------------------- t0146469 8
------------------UAAAGCGUAGUCGAACGAAUC---------------------------------------------------------------- t0001865 569
------------------UAAAGCGUAGUCGAACGAAUCU--------------------------------------------------------------- t1834412 1
-------------------AAAGCGUAGUCGAACGAAUC---------------------------------------------------------------- t0447410 3
-------------------AAAGCGUAGUCGAACGAAUCU--------------------------------------------------------------- t0149290 8
--------------------AAGCGUAGUCGAACGAAUCU--------------------------------------------------------------- t0000374 2217
--------------------AAGCGUAGUCGAACGAAUCUG-------------------------------------------------------------- t0000013 58851 ¡ï
--------------------AAGCGUAGUCGAACGAAUCUGC------------------------------------------------------------- t0000242 3195
---------------------AGCGUAGUCGAACGAAUCU--------------------------------------------------------------- t0338827 4
---------------------AGCGUAGUCGAACGAAUCUG-------------------------------------------------------------- t0137365 9
---------------------AGCGUAGUCGAACGAAUCUGC------------------------------------------------------------- t0067772 18
-----------------------CGUAGUCGAACGAAUCUG-------------------------------------------------------------- t1809001 1
-------------------------------------------------------------AGAUUCGUUCUAUUACACUUU--------------------- t0603779 2
-------------------------------------------------------------AGAUUCGUUCUAUUACACUUUA-------------------- t0508290 3
--------------------------------------------------------------GAUUCGUUCUAUUACACU----------------------- t3805691 1
----------------------------------------------------------------UUCGUUCUAUUACACUUUAC------------------- t5021341 1
----------------------------------------------------------------UUCGUUCUAUUACACUUUACA------------------ t0963750 2

tae-miR9664  contig4244526:125:240:+ 116(nt) -54.90(kcal/mol)
GGUCUGAUGGUUAACGAACCACGGCAUAGAGGCACUGCAAACAUCCGAGAUGAGCAAACUAAGCUUGUCCGUAGUUUGCAGUCCUCGAUGUCGUAGUUUGUUUUUCCAUCUAUUGU 20-d seed-m0753 12313 ££
.....(((((..(((((((.(((((((.((((.(((((((((...((.((..(((.......)))..))))..))))))))))))).))))))).)))))))...)))))...... ¡ì
********************ACGGCAUAGAGGCACUGCAAA*************************************************************************** 20-d seed-m0753-5p 4447 ¡ù
***************************************************************************UUGCAGUCCUCGAUGUCGUAG******************** 20-d seed-m0753-3p 7860 ¡î
----------------AACCACGGCAUAGAGGCACUGC------------------------------------------------------------------------------ t2416934 1
-----------------ACCACGGCAUAGAGGCACUG------------------------------------------------------------------------------- t1057445 1
-----------------ACCACGGCAUAGAGGCACUGC------------------------------------------------------------------------------ t5798545 1
-----------------ACCACGGCAUAGAGGCACUGCA----------------------------------------------------------------------------- t0033456 39
-----------------ACCACGGCAUAGAGGCACUGCAA---------------------------------------------------------------------------- t5314020 1
------------------CCACGGCAUAGAGGCACU-------------------------------------------------------------------------------- t4053003 1
------------------CCACGGCAUAGAGGCACUG------------------------------------------------------------------------------- t3896704 1
------------------CCACGGCAUAGAGGCACUGC------------------------------------------------------------------------------ t1562969 1
------------------CCACGGCAUAGAGGCACUGCA----------------------------------------------------------------------------- t0071531 17
------------------CCACGGCAUAGAGGCACUGCAA---------------------------------------------------------------------------- t0003818 320
------------------CCACGGCAUAGAGGCACUGCAAA--------------------------------------------------------------------------- t0079240 15
-------------------CACGGCAUAGAGGCACUGCA----------------------------------------------------------------------------- t0581131 2
-------------------CACGGCAUAGAGGCACUGCAA---------------------------------------------------------------------------- t0048326 26
-------------------CACGGCAUAGAGGCACUGCAAA--------------------------------------------------------------------------- t0460759 3
--------------------ACGGCAUAGAGGCACUGCA----------------------------------------------------------------------------- t0022373 59
--------------------ACGGCAUAGAGGCACUGCAA---------------------------------------------------------------------------- t0002947 399
--------------------ACGGCAUAGAGGCACUGCAAA--------------------------------------------------------------------------- t0000244 3153 
--------------------ACGGCAUAGAGGCACUGCAAAC-------------------------------------------------------------------------- t0003061 386
--------------------ACGGCAUAGAGGCACUGCAAACA------------------------------------------------------------------------- t0116861 10
--------------------ACGGCAUAGAGGCACUGCAAACAU------------------------------------------------------------------------ t0618010 2
--------------------ACGGCAUAGAGGCACUGCAAACAUC----------------------------------------------------------------------- t0135416 9
---------------------CGGCAUAGAGGCACUGCAAA--------------------------------------------------------------------------- t4571594 1
------------------------CAUAGAGGCACUGCAAACAUCC---------------------------------------------------------------------- t0326757 4
------------------------CAUAGAGGCACUGCAAACAUCCGA-------------------------------------------------------------------- t4228739 1
------------------------------------------------------------------------AGUUUGCAGUCCUCGAUGUCGUAG-------------------- t0949741 2
---------------------------------------------------------------------------UUGCAGUCCUCGAUGUCGU---------------------- t0017348 77
---------------------------------------------------------------------------UUGCAGUCCUCGAUGUCGUA--------------------- t0002102 517
---------------------------------------------------------------------------UUGCAGUCCUCGAUGUCGUAG-------------------- t0000115 6368 ¡ï
---------------------------------------------------------------------------UUGCAGUCCUCGAUGUCGUAGU------------------- t0086773 14
---------------------------------------------------------------------------UUGCAGUCCUCGAUGUCGUAGUU------------------ t0894678 2
---------------------------------------------------------------------------UUGCAGUCCUCGAUGUCGUAGUUU----------------- t6025430 1
----------------------------------------------------------------------------UGCAGUCCUCGAUGUCGUA--------------------- t0035696 36
----------------------------------------------------------------------------UGCAGUCCUCGAUGUCGUAG-------------------- t0001216 809
----------------------------------------------------------------------------UGCAGUCCUCGAUGUCGUAGU------------------- t0170054 7
----------------------------------------------------------------------------UGCAGUCCUCGAUGUCGUAGUU------------------ t0897938 2
----------------------------------------------------------------------------UGCAGUCCUCGAUGUCGUAGUUU----------------- t2999649 1
-----------------------------------------------------------------------------GCAGUCCUCGAUGUCGUAG-------------------- t0087057 14
-----------------------------------------------------------------------------GCAGUCCUCGAUGUCGUAGU------------------- t1812430 1
-----------------------------------------------------------------------------GCAGUCCUCGAUGUCGUAGUU------------------ t0439153 3
------------------------------------------------------------------------------CAGUCCUCGAUGUCGUAG-------------------- t0251732 5
------------------------------------------------------------------------------CAGUCCUCGAUGUCGUAGUU------------------ t1531686 1

tae-miR9665  contig4097006:184:314:+ 131(nt) -94.00(kcal/mol)
UAAUAAUUUGGUUUGACUUUGCACUGCUAGCGGUGGCACUGCCGCACUGCCCGGUCAGUGUAAGCUCAUUACACUGUCCGGGCAGUGCGGCCGUGCACUGCUAGCAGUGUAAACUCAAAUCAUAUCAUUAC 20-d seed-m0731 205 ££
((((.((.((((((((.((((((((((((((((((.(((.((((((((((((((.((((((((.....)))))))).)))))))))))))).))))))))))))))))))))).)))))))).)).)))). ¡ì
**********GUUUGACUUUGCACUGCUAGCGG************************************************************************************************** 20-d seed-m0731-5p 79 ¡ù
***************************************************************************************************GCUAGCAGUGUAAACUCAAAUCA********* 20-d seed-m0731-3p 120 ¡î
--------UGGUUUGACUUUGCACUGCUA------------------------------------------------------------------------------------------------------ t5218811 1
---------GGUUUGACUUUGCACUGCUAGCGG-------------------------------------------------------------------------------------------------- t0508005 3
----------GUUUGACUUUGCACUGCUAGCG--------------------------------------------------------------------------------------------------- t0189835 6
----------GUUUGACUUUGCACUGCUAGCGG-------------------------------------------------------------------------------------------------- t0026193 50
----------GUUUGACUUUGCACUGCUAGCGGU------------------------------------------------------------------------------------------------- t6004938 1
-----------UUUGACUUUGCACUGCUAGCG--------------------------------------------------------------------------------------------------- t0241137 5
-----------UUUGACUUUGCACUGCUAGCGG-------------------------------------------------------------------------------------------------- t0100372 12
------------UUGACUUUGCACUGCUAGCGG-------------------------------------------------------------------------------------------------- t3807479 1
----------------------------------GGCACUGCCGCACUGCCCGGUCAG------------------------------------------------------------------------- t0442631 3
------------------------------------CACUGCCGCACUGCCCGGUCAGU------------------------------------------------------------------------ t4826415 1
--------------------------------------------------------------AGCUCAUUACACUGUCCGGGCAGU--------------------------------------------- t2646602 1
------------------------------------------------------------------------ACUGUCCGGGCAGUGCGGCCGUG------------------------------------ t1291181 1
--------------------------------------------------------------------------------------------------UGCUAGCAGUGUAAACUCAAA------------ t2517875 1
--------------------------------------------------------------------------------------------------UGCUAGCAGUGUAAACUCAAAUC---------- t0104596 12
--------------------------------------------------------------------------------------------------UGCUAGCAGUGUAAACUCAAAUCA--------- t0013069 101 ¡ï
----------------------------------------------------------------------------------------------------CUAGCAGUGUAAACUCAAAUCAU-------- t4194969 1
----------------------------------------------------------------------------------------------------CUAGCAGUGUAAACUCAAAUCAUA------- t3326884 1
-----------------------------------------------------------------------------------------------------UAGCAGUGUAAACUCAAAUCA--------- t2155525 1
-----------------------------------------------------------------------------------------------------UAGCAGUGUAAACUCAAAUCAUA------- t1124352 1
------------------------------------------------------------------------------------------------------AGCAGUGUAAACUCAAAUCAU-------- t0789912 2

tae-miR9666a  contig4877233:30:127:- 98(nt) -54.50(kcal/mol)
UCAUUCGGAUUCGCCAUCAUACGCCCAACCGUGCAUUUGAUAUGCAUAUAUAUGCAUCACGAGCCACGGUAGGGCUGUAUGAUGGCGAUACCGAUUGG 20-d seed-m0836 17458 ££
.((.((((..((((((((((((((((.((((((..((((..((((((....))))))..)))).)))))).)))).))))))))))))..)))).)). ¡ì
************GCCAUCAUACGCCCAACCGUG***************************************************************** 20-d seed-m0836-5p 16 ¡ù
******************************************************************CGGUAGGGCUGUAUGAUGGCGA********** 20-d seed-m0836-3p 17398 ¡î
UCAUUCGGAUUCGCCAUCAUAC---------------------------------------------------------------------------- t1322650 1
--AUUCGGAUUCGCCAUCAUAC---------------------------------------------------------------------------- t3088753 1
--------AUUCGCCAUCAUACGCCCAAC--------------------------------------------------------------------- t0604792 2
--------AUUCGCCAUCAUACGCCCAACC-------------------------------------------------------------------- t2788251 1
---------UUCGCCAUCAUACGCCCAACC-------------------------------------------------------------------- t0445437 3
------------GCCAUCAUACGCCCAACCGUG----------------------------------------------------------------- t0096832 13
-----------------------------------------------AUAUAUGCAUCACGAGCCACGGUA--------------------------- t3272592 1
-------------------------------------------------------------AGCCACGGUAGGGCUGUAUGAUGG------------- t0925651 2
--------------------------------------------------------------GCCACGGUAGGGCUGUAUGAUGGC------------ t4693877 1
---------------------------------------------------------------CCACGGUAGGGCUGUAUGAUGGCG----------- t0821278 2
----------------------------------------------------------------CACGGUAGGGCUGUAUGAUGGCGA---------- t0599504 2
-----------------------------------------------------------------ACGGUAGGGCUGUAUGAUGGCG----------- t0053305 23
------------------------------------------------------------------CGGUAGGGCUGUAUGAUGG------------- t0496295 3
------------------------------------------------------------------CGGUAGGGCUGUAUGAUGGC------------ t0189678 6
------------------------------------------------------------------CGGUAGGGCUGUAUGAUGGCG----------- t0002479 455
------------------------------------------------------------------CGGUAGGGCUGUAUGAUGGCGA---------- t0000045 16682 ¡ï
------------------------------------------------------------------CGGUAGGGCUGUAUGAUGGCGAU--------- t0081136 15
------------------------------------------------------------------CGGUAGGGCUGUAUGAUGGCGAUA-------- t3183937 1
------------------------------------------------------------------CGGUAGGGCUGUAUGAUGGCGAUAC------- t4803232 1
-------------------------------------------------------------------GGUAGGGCUGUAUGAUGGCG----------- t0611958 2
-------------------------------------------------------------------GGUAGGGCUGUAUGAUGGCGA---------- t0093104 13
-------------------------------------------------------------------GGUAGGGCUGUAUGAUGGCGAU--------- t0315528 4
--------------------------------------------------------------------GUAGGGCUGUAUGAUGGCGA---------- t3625345 1
---------------------------------------------------------------------UAGGGCUGUAUGAUGGCGA---------- t0100177 12
---------------------------------------------------------------------UAGGGCUGUAUGAUGGCGAU--------- t0274967 4
---------------------------------------------------------------------UAGGGCUGUAUGAUGGCGAUA-------- t0072474 17
---------------------------------------------------------------------UAGGGCUGUAUGAUGGCGAUAC------- t0008557 153
---------------------------------------------------------------------UAGGGCUGUAUGAUGGCGAUACC------ t0539828 2
----------------------------------------------------------------------AGGGCUGUAUGAUGGCGA---------- t0210924 6
----------------------------------------------------------------------AGGGCUGUAUGAUGGCGAUA-------- t0658340 2
----------------------------------------------------------------------AGGGCUGUAUGAUGGCGAUAC------- t0181536 7
----------------------------------------------------------------------AGGGCUGUAUGAUGGCGAUACC------ t0102476 12
-----------------------------------------------------------------------GGGCUGUAUGAUGGCGAUACC------ t0588820 2
-----------------------------------------------------------------------------UAUGAUGGCGAUACCGAUUG- t3105603 1
-----------------------------------------------------------------------------UAUGAUGGCGAUACCGAUUGG t0232847 5

tae-miR9666b  contig5111788:30:127:- 98(nt) -55.90(kcal/mol)
UCAUUCGGAUUCGCCAUCAUACGUCCAACCGUGCAUUUGAUAUGCAUAUAUAUGCAUCACGAGCCACGGUUGGGCUGUAUGAUGGCGAUACCGAUUGG Flag leaf-m1152 372 ££
.((.((((..(((((((((((((((((((((((..((((..((((((....))))))..)))).))))))))))).))))))))))))..)))).)). ¡ì
************GCCAUCAUACGUCCAACCGUG***************************************************************** Flag leaf-m1152-5p 1 ¡ù
******************************************************************CGGUUGGGCUGUAUGAUGGCGA********** Flag leaf-m1152-3p 366 ¡î
------------GCCAUCAUACGUCCAACCGUG----------------------------------------------------------------- t1886719 1
--------------------------------------------------------------GCCACGGUUGGGCUGUAUGAUGGC------------ t1395735 1
---------------------------------------------------------------CCACGGUUGGGCUGUAUGAUGGC------------ t2091614 1
-----------------------------------------------------------------ACGGUUGGGCUGUAUGAUGGCG----------- t0034079 18
-----------------------------------------------------------------ACGGUUGGGCUGUAUGAUGGCGA---------- t2368827 1
-----------------------------------------------------------------ACGGUUGGGCUGUAUGAUGGCGAU--------- t2273474 1
------------------------------------------------------------------CGGUUGGGCUGUAUGAUGGCG----------- t0037999 16
------------------------------------------------------------------CGGUUGGGCUGUAUGAUGGCGA---------- t0001607 314 ¡ï
------------------------------------------------------------------CGGUUGGGCUGUAUGAUGGCGAUA-------- t0618482 1
-------------------------------------------------------------------GGUUGGGCUGUAUGAUGGCGA---------- t0421323 2
---------------------------------------------------------------------UUGGGCUGUAUGAUGGCGAUA-------- t1058629 1
---------------------------------------------------------------------UUGGGCUGUAUGAUGGCGAUAC------- t0055270 11
----------------------------------------------------------------------UGGGCUGUAUGAUGGCGAUA-------- t1169701 1
----------------------------------------------------------------------UGGGCUGUAUGAUGGCGAUAC------- t0529550 2
----------------------------------------------------------------------UGGGCUGUAUGAUGGCGAUACC------ t0880305 1

tae-miR9666c contig3367753:229:321:- 93(nt) -52.60(kcal/mol)
AUUCGGAUUCGCCAUCAUACGUCCAACCGUGCAUUUGAUAUGCAUAUAUAUGCAUCGCGAGCCACGGUUGGCUGUAUGAUGGCGAUACCGAUU seedling-m0461 166 ££
..((((..(((((((((((((.(((((((((..((((..((((((....))))))..)))).))))))))).)))))))))))))..)))).. ¡ì
**********GCCAUCAUACGUCCAACCGUG************************************************************** seedling-m0461-5p 115 ¡î
****************************************************************CGGUUGGCUGUAUGAUGGCGA******** seedling-m0461-3p 45 ¡ù
AUUCGGAUUCGCCAUCAUA-------------------------------------------------------------------------- t2265693 1
-----GAUUCGCCAUCAUACGUCCAA------------------------------------------------------------------- t3085177 1
-----GAUUCGCCAUCAUACGUCCAAC------------------------------------------------------------------ t1181454 1
------AUUCGCCAUCAUACGUCCAAC------------------------------------------------------------------ t0368047 2
-------UUCGCCAUCAUACGUCCAAC------------------------------------------------------------------ t0543985 2
-------UUCGCCAUCAUACGUCCAACC----------------------------------------------------------------- t0088387 9
-------UUCGCCAUCAUACGUCCAACCGUG-------------------------------------------------------------- t3393204 1
----------GCCAUCAUACGUCCAACCG---------------------------------------------------------------- t3456015 1
----------GCCAUCAUACGUCCAACCGUG-------------------------------------------------------------- t0011504 102 ¡ï
----------------------------------------------------------------CGGUUGGCUGUAUGAUGGCG--------- t0549409 2
----------------------------------------------------------------CGGUUGGCUGUAUGAUGGCGA-------- t0024439 42
-------------------------------------------------------------------UUGGCUGUAUGAUGGCGAUAC----- t2087918 1
---------------------------------------------------------------------GGCUGUAUGAUGGCGAUACCG--- t3430455 1

tae-miR9667  contig5124263:9:103:+ 95(nt) -40.30(kcal/mol)
UGAAAAAUCUAAAUAUGGCAAACAAUGAAUGAGAAUCCAAAGAUAGGGUUAUCUUUGGAUUUUUCAUUUAUUGUUUUCCAUCUUUGGGAUUUCAU 20-d seed-m0867 299 ££
(((((..((((((.((((.((((((((((((((((((((((((((....)))))))))).)))))))))))))))).)))).)))))).))))). ¡ì
**********AAAUAUGGCAAACAAUGAAUG**************************************************************** 20-d seed-m0867-5p 298 ¡î
******************************************************************UUUAUUGUUUUCCAUCUUUGG******** 20-d seed-m0867-3p 1 ¡ù
-------UCUAAAUAUGGCAAACAAUGAAUG---------------------------------------------------------------- t0507125 3
---------UAAAUAUGGCAAACAAUGAAU----------------------------------------------------------------- t4230240 1
---------UAAAUAUGGCAAACAAUGAAUG---------------------------------------------------------------- t0216006 5
----------AAAUAUGGCAAACAAUGAAU----------------------------------------------------------------- t2670785 1
----------AAAUAUGGCAAACAAUGAAUG---------------------------------------------------------------- t0004335 288 ¡ï
------------------------------------------------------------------UUUAUUGUUUUCCAUCUUUGG-------- t3555812 1

tae-miR9668  contig988741:78:216:- 139(nt) -57.79(kcal/mol)
AGAUACAUCCAUUCCAAUGACAAGUAUUUUCGGACGGAGGGAAUACAAGAUUCGACUCCAUGAAGUAGCUUUACCUCUAGCAAUAGAAUAAAAAAAACUCCCUCUGUCCGGAAAUACUUGUCGGACAAAUUGAUGUAUC 20-d seed-m1106 144 ££
.((((((((.(((....(((((((((((((((((((((((((.......((((.(((......))).(((........)))....)))).........)))))))))))))))))))))))))....))).)))))))) ¡ì
*************CCAAUGACAAGUAUUUUCGGA********************************************************************************************************* 20-d seed-m1106-5p 122 ¡î
************************************************************************************************************CGGAAAUACUUGUCGGACAAA********** 20-d seed-m1106-3p 20 ¡ù
--------------CAAUGACAAGUAUUUUCGGAC-------------------------------------------------------------------------------------------------------- t0484120 3
--------------CAAUGACAAGUAUUUUCGGACGGA----------------------------------------------------------------------------------------------------- t0097278 12
---------------AAUGACAAGUAUUUUCGGACGG------------------------------------------------------------------------------------------------------ t0816380 2
---------------AAUGACAAGUAUUUUCGGACGGA----------------------------------------------------------------------------------------------------- t0143856 8
---------------AAUGACAAGUAUUUUCGGACGGAG---------------------------------------------------------------------------------------------------- t0013731 97 ¡ï
------------------GACAAGUAUUUUCGGACGGAGGGAA------------------------------------------------------------------------------------------------ t3517030 1
------------------------------------------------------------------------------------------------------UCUGUCCGGAAAUACUUGUCG---------------- t1101982 1
----------------------------------------------------------------------------------------------------------UCCGGAAAUACUUGUCGGACA------------ t4007965 1
------------------------------------------------------------------------------------------------------------CGGAAAUACUUGUCGGACAA----------- t0305811 4
------------------------------------------------------------------------------------------------------------CGGAAAUACUUGUCGGACAAA---------- t0148007 8
---------------------------------------------------------------------------------------------------------------AAAUACUUGUCGGACAAA---------- t0314184 4
---------------------------------------------------------------------------------------------------------------AAAUACUUGUCGGACAAAUU-------- t0625444 2
---------------------------------------------------------------------------------------------------------------AAAUACUUGUCGGACAAAUUG------- t4126340 1

tae-miR9669  contig288356:818:904:+ 87(nt) -35.00(kcal/mol)
GAGAUUUCCAUACUGUGGGCACUUAUUUGACAAGAAUGAGGAGAAACAUGAAUUCUUGGCAAAUAGUGCCCUUAGUAUGAAAUUCUG seedling-m0396 99 ££
.(((.((.(((((((.(((((((.(((((.(((((((..(........)..))))))).)))))))))))).))))))).)).))). ¡ì
**********UACUGUGGGCACUUAUUUGAC******************************************************** seedling-m0396-5p 94 ¡î
***********************************************************CAAAUAGUGCCCUUAGUAUG******** seedling-m0396-3p 2 ¡ù
----UUUCCAUACUGUGGGCACUU--------------------------------------------------------------- t2603850 1
----UUUCCAUACUGUGGGCACUUA-------------------------------------------------------------- t2739094 1
-------CCAUACUGUGGGCACUUAUUU----------------------------------------------------------- t0117242 7
-------CCAUACUGUGGGCACUUAUUUG---------------------------------------------------------- t0110791 7
----------UACUGUGGGCACUUAUUUG---------------------------------------------------------- t0472820 2
----------UACUGUGGGCACUUAUUUGA--------------------------------------------------------- t0135347 6
----------UACUGUGGGCACUUAUUUGAC-------------------------------------------------------- t0024286 71 ¡ï
-------------UGUGGGCACUUAUUUGACAAGA---------------------------------------------------- t1919992 1
-------------------------------------------AAACAUGAAUUCUUGGCAAAUAG--------------------- t1726737 1
----------------------------------------------------------GCAAAUAGUGCCCUUAGUAUG-------- t3094083 1
------------------------------------------------------------AAAUAGUGCCCUUAGUAUGAA------ t0997083 1

tae-miR9670  contig862671:978:1055:+ 78(nt) -48.00(kcal/mol)
CCUGAACGUCUUCUUCAAGUACUCCACUUUUUUUUCUCGCGGAGAAAAAGGUGGAAUACUUGAAGAAGAUUUUCAGGU 20-d seed-m1046 1840 ££
((((((.((((((((((((((.((((((((((((((.....)))))))))))))).)))))))))))))).)))))). ¡ì
**********UUCUUCAAGUACUCCACUUUU*********************************************** 20-d seed-m1046-5p 349 ¡ù
************************************************AGGUGGAAUACUUGAAGAAGA********* 20-d seed-m1046-3p 1483 ¡î
--UGAACGUCUUCUUCAAGUACU------------------------------------------------------- t3117386 1
----------UUCUUCAAGUACUCCACUU------------------------------------------------- t0518286 2
----------UUCUUCAAGUACUCCACUUU------------------------------------------------ t0043517 29
----------UUCUUCAAGUACUCCACUUUU----------------------------------------------- t0003915 313 
-----------UCUUCAAGUACUCCACUUUU----------------------------------------------- t0983135 2
------------CUUCAAGUACUCCACUUUU----------------------------------------------- t0818937 2
-------------UUCAAGUACUCCACUUUU----------------------------------------------- t5889898 1
---------------------------------------CGGAGAAAAAGGUGGAAUAC------------------- t2540634 1
---------------------------------------CGGAGAAAAAGGUGGAAUACU------------------ t0634461 2
---------------------------------------CGGAGAAAAAGGUGGAAUACUUGA--------------- t0820487 2
------------------------------------------AGAAAAAGGUGGAAUACUUGA--------------- t1380223 1
--------------------------------------------AAAAAGGUGGAAUACUUGAAG------------- t1452838 1
---------------------------------------------AAAAGGUGGAAUACUUGAAGAAG---------- t0990504 2
---------------------------------------------AAAAGGUGGAAUACUUGAAGAAGA--------- t0116084 10
----------------------------------------------AAAGGUGGAAUACUUGAAGAAGAU-------- t1548207 1
-----------------------------------------------AAGGUGGAAUACUUGAAGAAG---------- t0670589 2
-----------------------------------------------AAGGUGGAAUACUUGAAGAAGA--------- t2825471 1
------------------------------------------------AGGUGGAAUACUUGAAGA------------ t2121564 1
------------------------------------------------AGGUGGAAUACUUGAAGAA----------- t1789485 1
------------------------------------------------AGGUGGAAUACUUGAAGAAG---------- t0021626 61
------------------------------------------------AGGUGGAAUACUUGAAGAAGA--------- t0000643 1402 ¡ï
--------------------------------------------------GUGGAAUACUUGAAGAAGA--------- t2923148 1
---------------------------------------------------UGGAAUACUUGAAGAAGAUUUU----- t3247971 1

tae-miR9671  contig24491:862:960:- 99(nt) -54.80(kcal/mol)
UAUUGUGAUAUGACUUUACACAACUGUCCGGCAGUACAUUGUCUGAUAGUGUACUGACAGUGUACUGCUCGGCAGGUAUGUAAAGUCAAAUCACAGUAU seedling-m0330 78 ££
(((((((((.((((((((((...(((((.((((((((((((((............)))))))))))))).)))))...)))))))))).))))))))). ¡ì
**********UGACUUUACACAACUGUCCGGC******************************************************************* seedling-m0330-5p 67 ¡î
********************************************************************UCGGCAGGUAUGUAAAGUCAAA********* seedling-m0330-3p 10 ¡ù
----------UGACUUUACACAACUGUCCGGC------------------------------------------------------------------- t0029694 58 ¡ï
----------UGACUUUACACAACUGUCCGGCA------------------------------------------------------------------ t0102230 8
-----------GACUUUACACAACUGUCCGGCAG----------------------------------------------------------------- t1119132 1
---------------UUACACAACUGUCCGGCAGUACAU------------------------------------------------------------ t1927570 1
------------------------------------------------------------------GCUCGGCAGGUAUGUAAAGUCAA---------- t0332508 2
------------------------------------------------------------------GCUCGGCAGGUAUGUAAAGUCAAA--------- t0101231 8

tae-miR9672  contig3459861:280:422:- 143(nt) -72.80(kcal/mol)
AUCUGUUUGAAGUGAAGAUGAUGCUUAAUGACAGUCGUGGUUCUUAGAAGAGCCAGGCGACUAUGUCUACGCUGGCCAUUAAGCAUCGUCUUGCCUAGGACACCACGACUGUCAUUAAGCAUCGCCUUCACCUCAAAAGGGCC 20-d seed-m0627 309 ££
.(((.(((((.((((((.(((((((((((((((((((((((((((((..(.(((((.((..........)))))))).....(((......))))))))).))))))))))))))))))))))).)))))).))))).))).. ¡ì
*********************UGCUUAAUGACAGUCGUGGU****************************************************************************************************** 20-d seed-m0627-5p 26 ¡ù
******************************************************************************************************CCACGACUGUCAUUAAGCAUC******************** 20-d seed-m0627-3p 281 ¡î
-----------------AUGAUGCUUAAUGACAGUCGU--------------------------------------------------------------------------------------------------------- t3234348 1
------------------UGAUGCUUAAUGACAGUCGUG-------------------------------------------------------------------------------------------------------- t1024203 1
--------------------AUGCUUAAUGACAGUCGUGGU------------------------------------------------------------------------------------------------------ t0059395 21
---------------------UGCUUAAUGACAGUCGUGG------------------------------------------------------------------------------------------------------- t1188465 1
---------------------UGCUUAAUGACAGUCGUGGU------------------------------------------------------------------------------------------------------ t5545565 1
-----------------------CUUAAUGACAGUCGUGGU------------------------------------------------------------------------------------------------------ t3348314 1
-----------------------------------------------------------------------------------------------UAGGACACCACGACUGUCAUU--------------------------- t0821834 2
---------------------------------------------------------------------------------------------------ACACCACGACUGUCAUUAAGCAUC-------------------- t1135477 1
----------------------------------------------------------------------------------------------------CACCACGACUGUCAUUAAGCA---------------------- t0071582 17
----------------------------------------------------------------------------------------------------CACCACGACUGUCAUUAAGCAU--------------------- t0430326 3
-----------------------------------------------------------------------------------------------------ACCACGACUGUCAUUAAGCA---------------------- t0335413 4
------------------------------------------------------------------------------------------------------CCACGACUGUCAUUAAGCA---------------------- t0114466 10
------------------------------------------------------------------------------------------------------CCACGACUGUCAUUAAGCAU--------------------- t0123529 10
------------------------------------------------------------------------------------------------------CCACGACUGUCAUUAAGCAUC-------------------- t0009644 225 ¡ï
-------------------------------------------------------------------------------------------------------CACGACUGUCAUUAAGCA---------------------- t2660608 1
-------------------------------------------------------------------------------------------------------CACGACUGUCAUUAAGCAUC-------------------- t0339562 4
--------------------------------------------------------------------------------------------------------ACGACUGUCAUUAAGCAUC-------------------- t0249787 5
---------------------------------------------------------------------------------------------------------CGACUGUCAUUAAGCAUC-------------------- t5869984 1

tae-miR9673  contig477975:567:656:+ 90(nt) -39.60(kcal/mol)
CGCCUCGAGGUAAGAAGCAAAUAGCACAUGCAGGAGGUAAGAAAGAAGCAAGCGAAUGCGUGUGCUCUUUCCUUCUUACCCUCGAGCCGG 20-d seed-m0823 87 ££
((.((((((((((((((.(((.((((((((((...(.(............).)...)))))))))).))).))))))).))))))).)). ¡ì
**********UAAGAAGCAAAUAGCACAUG************************************************************ 20-d seed-m0823-5p 86 ¡î
************************************************************UGUGCUCUUUCCUUCUUACC********** 20-d seed-m0823-3p 1 ¡ù
----------UAAGAAGCAAAUAGCACA-------------------------------------------------------------- t2123808 1
----------UAAGAAGCAAAUAGCACAUG------------------------------------------------------------ t0015718 84 ¡ï
-----------AAGAAGCAAAUAGCACAUG------------------------------------------------------------ t2918962 1
------------------------------------------------------------UGUGCUCUUUCCUUCUUACCC--------- t1089709 1

tae-miR9674a  contig2673750:37:125:- 89(nt) -53.66(kcal/mol)
AAUUUGUCCAUAGCAUCAUCCAUCCUACCAUUCAACGGCGGCUGCUGCUGCCCACCGGUGGGUAGGAUGGCUGGUGCUAUGGAUAGCUU 20-d seed-m0498 2484 ££
...(((((((((((((((.((((((((((.......((((((....))))))........)))))))))).)))))))))))))))... ¡ì
************GCAUCAUCCAUCCUACCAUUC******************************************************** 20-d seed-m0498-5p 1986 ¡î
**********************************************************UGGGUAGGAUGGCUGGUGCUA********** 20-d seed-m0498-3p 477 ¡ù
-AUUUGUCCAUAGCAUCAUCCA------------------------------------------------------------------- t0831617 2
---UUGUCCAUAGCAUCAUCCAU------------------------------------------------------------------ t3089630 1
---UUGUCCAUAGCAUCAUCCAUC----------------------------------------------------------------- t2270921 1
------UCCAUAGCAUCAUCCAUCC---------------------------------------------------------------- t4454116 1
------UCCAUAGCAUCAUCCAUCCU--------------------------------------------------------------- t0298417 4
------UCCAUAGCAUCAUCCAUCCUA-------------------------------------------------------------- t0520834 2
-------CCAUAGCAUCAUCCAUCCUA-------------------------------------------------------------- t0902717 2
--------CAUAGCAUCAUCCAUCCUACC------------------------------------------------------------ t0796610 2
--------CAUAGCAUCAUCCAUCCUACCA----------------------------------------------------------- t4451413 1
---------AUAGCAUCAUCCAUCCUA-------------------------------------------------------------- t0110248 11
---------AUAGCAUCAUCCAUCCUAC------------------------------------------------------------- t0065959 19
---------AUAGCAUCAUCCAUCCUACC------------------------------------------------------------ t0007269 178
---------AUAGCAUCAUCCAUCCUACCA----------------------------------------------------------- t0000486 1769 ¡ï
---------AUAGCAUCAUCCAUCCUACCAU---------------------------------------------------------- t0455504 3
----------UAGCAUCAUCCAUCCUACCA----------------------------------------------------------- t0189736 6
---------------------------------------------------------GUGGGUAGGAUGGCUGGUGCU----------- t5174202 1
----------------------------------------------------------UGGGUAGGAUGGCUGGUGC------------ t0579855 2
----------------------------------------------------------UGGGUAGGAUGGCUGGUGCU----------- t0119738 10
----------------------------------------------------------UGGGUAGGAUGGCUGGUGCUA---------- t0004463 281
-------------------------------------------------------------GUAGGAUGGCUGGUGCUAUG-------- t0326771 4
-------------------------------------------------------------GUAGGAUGGCUGGUGCUAUGG------- t0007388 176
-------------------------------------------------------------GUAGGAUGGCUGGUGCUAUGGA------ t0370664 3
--------------------------------------------------------------UAGGAUGGCUGGUGCUAUGG------- t3757936 1
--------------------------------------------------------------UAGGAUGGCUGGUGCUAUGGA------ t0497998 3
---------------------------------------------------------------AGGAUGGCUGGUGCUAUGG------- t1157158 1

tae-miR9674b  contig3591082:120:211:- 92(nt) -38.30(kcal/mol)
GAACUCGUCCAUAGCAUCAUCCAUCCUACCCUUCAACGGUGGUUGCCGAUUCCCCACGGUGGGUAAGAUGGCUGAUGCUAUGAAUAACUUCA 20-d seed-m0655 5143 ££
(((.(..(.((((((((((.(((((.(((((....((.((((...........)))).))))))).))))).)))))))))).)..).))). ¡ì
**********AUAGCAUCAUCCAUCCUACCC************************************************************* 20-d seed-m0655-5p 5141 ¡î
**************************************************************GUAAGAUGGCUGAUGCUAUGA********* 20-d seed-m0655-3p 1 ¡ù
----UCGUCCAUAGCAUCAUCCAUC------------------------------------------------------------------- t2082689 1
-------UCCAUAGCAUCAUCCAUCC------------------------------------------------------------------ t4454116 1
-------UCCAUAGCAUCAUCCAUCCU----------------------------------------------------------------- t0298417 4
-------UCCAUAGCAUCAUCCAUCCUA---------------------------------------------------------------- t0520834 2
--------CCAUAGCAUCAUCCAUCCUA---------------------------------------------------------------- t0902717 2
---------CAUAGCAUCAUCCAUCCUACC-------------------------------------------------------------- t0796610 2
----------AUAGCAUCAUCCAUCCUA---------------------------------------------------------------- t0110248 11
----------AUAGCAUCAUCCAUCCUAC--------------------------------------------------------------- t0065959 19
----------AUAGCAUCAUCCAUCCUACC-------------------------------------------------------------- t0007269 178
----------AUAGCAUCAUCCAUCCUACCC------------------------------------------------------------- t0000151 4896 ¡ï
----------AUAGCAUCAUCCAUCCUACCCU------------------------------------------------------------ t0126832 9
-----------UAGCAUCAUCCAUCCUACCC------------------------------------------------------------- t4134745 1
-----------UAGCAUCAUCCAUCCUACCCU------------------------------------------------------------ t0083740 15
-------------GCAUCAUCCAUCCUACCC------------------------------------------------------------- t5710615 1
--------------------------------------------------------------GUAAGAUGGCUGAUGCUAUGA--------- t2941371 1

tae-miR9675  contig824138:339:567:+ 229(nt) -103.60(kcal/mol)
AUGCUGCCAGCCAAGACGAGGGUGAUCAUAAACUCCUGGGUAAUCAUGUUGGACACCCAGUCCAGGAACAUGCCGAGGAGUUCAGAGCGGAGAGGUUCAAGGGAGCUUGCAUGGACUUUCAUGGUGUAUUCUUCGGGUACACGCCGCAGACCAAAGGAUGGCAUGUACCUGAAGCAGGAGUUUAUGAUGGCCCAGCAGUUUAUGAUCACUCUCGUUUUGCCUGUCAUCA Flag leaf-m1397 405 ££
.((.((.(((.(((((((((((((((((((((((.((((((.((((((.(((((.....))))).....((((((.((((((((..(((....(((((....)))))))).))))))))..))))))...(((((((((((.(((((.........).)))).)))))))))))........)))))).)))))).))))))))))))))))))))))).))).)).)) ¡ì
*************AGACGAGGGUGAUCAUAAACU*************************************************************************************************************************************************************************************************** Flag leaf-m1397-5p 2 ¡ù
******************************************************************************************************************************************************************************************************UUUAUGAUCACUCUCGUUUUG********** Flag leaf-m1397-3p 388 ¡î
----UGCCAGCCAAGACGAGGGUGA------------------------------------------------------------------------------------------------------------------------------------------------------------------------------------------------------------ t0182934 4
-------------AGACGAGGGUGAUCAUAAACU--------------------------------------------------------------------------------------------------------------------------------------------------------------------------------------------------- t0394884 2
-----------------------------------------------------------------------------------------------UUCAAGGGAGCUUGCAUGGAC----------------------------------------------------------------------------------------------------------------- t2081771 1
------------------------------------------------------------------------------------------------UCAAGGGAGCUUGCAUGGACU---------------------------------------------------------------------------------------------------------------- t2420088 1
---------------------------------------------------------------------------------------------------------------UGGACUUUCAUGGUGUAUUCU------------------------------------------------------------------------------------------------- t0248613 3
--------------------------------------------------------------------------------------------------------------------------------------------------------------------------------GGAGUUUAUGAUGGCCCAGCA-------------------------------- t1175037 1
------------------------------------------------------------------------------------------------------------------------------------------------------------------------------------------------CAGCAGUUUAUGAUCACUCU----------------- t2928221 1
------------------------------------------------------------------------------------------------------------------------------------------------------------------------------------------------CAGCAGUUUAUGAUCACUCUC---------------- t0209971 3
-------------------------------------------------------------------------------------------------------------------------------------------------------------------------------------------------AGCAGUUUAUGAUCACUCUCG--------------- t1550853 1
------------------------------------------------------------------------------------------------------------------------------------------------------------------------------------------------------UUUAUGAUCACUCUCGUU------------- t0075715 8
------------------------------------------------------------------------------------------------------------------------------------------------------------------------------------------------------UUUAUGAUCACUCUCGUUU------------ t0050257 12
------------------------------------------------------------------------------------------------------------------------------------------------------------------------------------------------------UUUAUGAUCACUCUCGUUUU----------- t0142926 5
------------------------------------------------------------------------------------------------------------------------------------------------------------------------------------------------------UUUAUGAUCACUCUCGUUUUG---------- t0001446 349 ¡ï
-------------------------------------------------------------------------------------------------------------------------------------------------------------------------------------------------------UUAUGAUCACUCUCGUUUUGC--------- t0053329 12
--------------------------------------------------------------------------------------------------------------------------------------------------------------------------------------------------------UAUGAUCACUCUCGUUUUGCC-------- t2117442 1
--------------------------------------------------------------------------------------------------------------------------------------------------------------------------------------------------------UAUGAUCACUCUCGUUUUGCCU------- t1090006 1

tae-miR9676  contig692628:304:421:- 118(nt) -65.60(kcal/mol)
CUUCACACCGUGGAUGUCAUCGUGGCCGUACAUGAAUCGUCCCCCACAUCCAGCUCUGUUCAAUUUCAGGCAAAGUGGACGUUUCAUUGUACGGCCUGAUGACAUCCACGGCGUGGCU 20-d seed-m0961 121 ££
..((((.(((((((((((((((.(((((((((((((.(((((...((.....((.(((........)))))...))))))).)))).)))))))))))))))))))))))).)))).. ¡ì
**********UGGAUGUCAUCGUGGCCGUACA************************************************************************************** 20-d seed-m0961-5p 73 ¡î
*****************************************************************************************UACGGCCUGAUGACAUCCACG******** 20-d seed-m0961-3p 38 ¡ù
-------CCGUGGAUGUCAUCGUGGCC------------------------------------------------------------------------------------------- t2650408 1
---------GUGGAUGUCAUCGUGGCCGUAC--------------------------------------------------------------------------------------- t5589921 1
----------UGGAUGUCAUCGUGGCCGUA---------------------------------------------------------------------------------------- t4597740 1
----------UGGAUGUCAUCGUGGCCGUAC--------------------------------------------------------------------------------------- t0099549 12
----------UGGAUGUCAUCGUGGCCGUACA-------------------------------------------------------------------------------------- t0020356 65¡ï
------------GAUGUCAUCGUGGCCGUACAUG------------------------------------------------------------------------------------ t1638326 1
-------------AUGUCAUCGUGGCCGUACAUG------------------------------------------------------------------------------------ t1837071 1
-------------------UCGUGGCCGUACAUGAAUCG------------------------------------------------------------------------------- t5303078 1
--------------------------------------------------------------------------------------UUGUACGGCCUGAUGACAUCCAC--------- t2162606 1
---------------------------------------------------------------------------------------UGUACGGCCUGAUGACAUCC----------- t5377266 1
---------------------------------------------------------------------------------------UGUACGGCCUGAUGACAUCCA---------- t0446224 3
-----------------------------------------------------------------------------------------UACGGCCUGAUGACAUCCA---------- t2307440 1
-----------------------------------------------------------------------------------------UACGGCCUGAUGACAUCCAC--------- t0077425 16
-----------------------------------------------------------------------------------------UACGGCCUGAUGACAUCCACG-------- t1618891 1
------------------------------------------------------------------------------------------ACGGCCUGAUGACAUCCAC--------- t0289613 4
------------------------------------------------------------------------------------------ACGGCCUGAUGACAUCCACGG------- t0140774 8
-------------------------------------------------------------------------------------------CGGCCUGAUGACAUCCACGG------- t3786945 1
-------------------------------------------------------------------------------------------CGGCCUGAUGACAUCCACGGC------ t5975240 1
-------------------------------------------------------------------------------------------CGGCCUGAUGACAUCCACGGCG----- t4808955 1

tae-miR9677  gi|92492816|gb|CJ576106.1|CJ576106:209:312:- 104(nt) -59.74(kcal/mol)
CAAAGGCGGCCUCGCUUCUCUUCCACUCUACCAACAGCCACGUCUCCCCCGCGACCAUGGCGUGGCCGUUGGUAGAGUAGGAGACGAGCAUGGCCACCUGUUCC 20-d seed 316  ££ 
...(((.((((..((((.(((((.(((((((((((.((((((((..............)))))))).))))))))))).))))).))))..)))).)))..... ¡ì
********************UUCCACUCUACCAACAGCCACG**************************************************************  5  ¡ù
**************************************************************UGGCCGUUGGUAGAGUAGGAGA********************  311  ¡î
--------------------UUCCACUCUACCAACAGCCACG--------------------------------------------------------------     5
--------------------------------------------------------------UGGCCGUUGGUAGAGUAGGAG---------------------     5
--------------------------------------------------------------UGGCCGUUGGUAGAGUAGGAGA--------------------   306  ¡ï

tae-miR9678  gi|93247093|gb|CJ652184.1|CJ652184:12:106:+ 95(nt) -50.80(kcal/mol)
CGUAGGAUCAUCUGGCGAGGGACAUACACUGUACAAGUGAAUCGCGGCGCGCCCUGCGGCCUGUACAGUUUAUGUCCCCGGCAGACGAUCUACGA 20-d seed 2673  ££
(((((.(((.((((.((.((((((((.((((((((.((....(((((......))))))).)))))))).)))))))))).)))).)))))))). ¡ì
**********UCUGGCGAGGGACAUACACUGU***************************************************************   2672  ¡î
******************************************************************AGUUUAUGUCCCCGGCAGACG********   1  ¡ù
-GUAGGAUCAUCUGGCGAGGGACA-----------------------------------------------------------------------  1
---AGGAUCAUCUGGCGAGGGACAUA---------------------------------------------------------------------  1
---------AUCUGGCGAGGGACAUACACUG----------------------------------------------------------------  1
----------UCUGGCGAGGGACAUACACU-----------------------------------------------------------------  1
----------UCUGGCGAGGGACAUACACUG----------------------------------------------------------------  52
----------UCUGGCGAGGGACAUACACUGU---------------------------------------------------------------  2565  ¡ï
----------UCUGGCGAGGGACAUACACUGUA--------------------------------------------------------------  29
----------UCUGGCGAGGGACAUACACUGUACA------------------------------------------------------------   1
-----------CUGGCGAGGGACAUACACUGU---------------------------------------------------------------   3
------------UGGCGAGGGACAUACACUGU---------------------------------------------------------------   1
------------UGGCGAGGGACAUACACUGUA--------------------------------------------------------------   3
------------UGGCGAGGGACAUACACUGUAC-------------------------------------------------------------   3
-------------GGCGAGGGACAUACACUGUA--------------------------------------------------------------   1
-------------GGCGAGGGACAUACACUGUAC-------------------------------------------------------------   1
-------------GGCGAGGGACAUACACUGUACA------------------------------------------------------------   11
---------------CGAGGGACAUACACUGUACAA-----------------------------------------------------------    5
---------------CGAGGGACAUACACUGUACAAG----------------------------------------------------------    1
------------------------------------------------------------------AGUUUAUGUCCCCGGCAGACG--------    1

tae-miR9679 contig3874161:113:201:+ 89(nt) -52.10(kcal/mol)
GAGGCGCCUCCAGAACCAGAAUGAGUAGCUCAUGCACCUACUCAACAUAGUGAAUGUGAGCUGCUCAUUCUGGUUUUAGAUGCGCUUCC 20-d seed 365 ££
(((((((.((.((((((((((((((((((((((.(((............)))...)))))))))))))))))))))).)).))))))). ¡ì
**********CAGAACCAGAAUGAGUAGCUC**********************************************************  339  ¡î
***********************************************************GCUGCUCAUUCUGGUUUUAGA*********  4  ¡ù
------CCUCCAGAACCAGAAUGAGUA--------------------------------------------------------------  4
--------UCCAGAACCAGAAUGAGUAGC------------------------------------------------------------  7
--------UCCAGAACCAGAAUGAGUAGCU-----------------------------------------------------------  1
--------UCCAGAACCAGAAUGAGUAGCUC----------------------------------------------------------  1
----------CAGAACCAGAAUGAGUAGC------------------------------------------------------------  2
----------CAGAACCAGAAUGAGUAGCU-----------------------------------------------------------  4
----------CAGAACCAGAAUGAGUAGCUC---------------------------------------------------------- 324  ¡ï
-----------------------------------------------------------GCUGCUCAUUCUGGUUUUAGA---------  4
-----------------------------------------------------------------CAUUCUGGUUUUAGAUGCGCU---  1
-------------------------------------------------------------------UUCUGGUUUUAGAUGCGCUUC-  1
-------------------------------------------------------------------UUCUGGUUUUAGAUGCGCUUCC  1
--------------------------------------------------------------------UCUGGUUUUAGAUGCGCUUCC  1

Tae-1 contig558785:1182:1282:+ 101(nt) -20.50(kcal/mol)
AAUCUUUCAAAUUUUUUUGUUGAACAUAAAUAUAUAAAUACGUUUAUUUGAUUAAAAAAUCAUAUUCUAGUAUUUAUGUCGGACAAAAAAUUCUAAAAGAU 20-d seed-m0897 138 ££
.((((((.....(((((((((..((((((((((.((((....))))..(((((....))))).......))))))))))..))))))))).....)))))) ¡ì
**********************************************************************UAUUUAUGUCGGACAAAAAAU********** 20-d seed-m0897-3p 137 ¡î
-----------------------------------------------------------------UCUAGUAUUUAUGUCGGACAAAA------------- t3854193 1
----------------------------------------------------------------------UAUUUAUGUCGGACAAAAAA----------- t0562114 2
----------------------------------------------------------------------UAUUUAUGUCGGACAAAAAAU---------- t0010139 131 ¡ï
------------------------------------------------------------------------UUUAUGUCGGACAAAAAAU---------- t1527748 1
------------------------------------------------------------------------UUUAUGUCGGACAAAAAAUU--------- t0827545 2
-------------------------------------------------------------------------UUAUGUCGGACAAAAAAUU--------- t2378085 1


Tae-2 contig2220558:496:647:- 152(nt) -47.23(kcal/mol)
CUUUACAAACUUUGACCAAGUUUGUAGAGAUAAAUAUCUACAUCUAGAAUACCAACUACAUAAUCAUGAGACAUAUUUUCAUAUUAUAUAUAGCUGGUAUUUUUUACAUAUAAUAGCUUUCUCUAUAAACUUGGUUUGUAAAGUUUGACUUC 20-d seed-m0416 94 ££
.....(((((((((((((((((((((((((....(((........(((((((((.(((.(((((.((((((.....)))))))))))...))).))))))))).........)))....)))))))))))))))))...))))))))..... ¡ì
**********UUUGACCAAGUUUGUAGAGAU************************************************************************************************************************* 20-d seed-m0416-5p 94 ¡î
----------UUUGACCAAGUUUGUAGAGAU------------------------------------------------------------------------------------------------------------------------- t0014306 93 ¡ï

Tae-3 contig94033:29:154:+ 126(nt) -60.31(kcal/mol)
AUCCUCUGGUUGAAUUUGUCCAUAGCAUCAGCCAAUCCUCUGUUUUUUUUGUACGAUGGGUACUACGAUGGCUGGUGCUAUGGAUAAAUUCAACCCGAUGGUUGACAAACCCGAUUUGAAGAGGAA 20-d seed-m1082 4480 ££
.(((((((((((((((((((((((((((((((((((((..(((.........)))..)))).......)))))))))))))))))))))))))))....((((....))))........)))))). ¡ì
**********UGAAUUUGUCCAUAGCAUCAG*********************************************************************************************** 20-d seed-m1082-5p 4471 ¡î
---------UUGAAUUUGUCCAUAGCA--------------------------------------------------------------------------------------------------- t0303736 4
---------UUGAAUUUGUCCAUAGCAU-------------------------------------------------------------------------------------------------- t1371789 1
---------UUGAAUUUGUCCAUAGCAUC------------------------------------------------------------------------------------------------- t0057616 22
---------UUGAAUUUGUCCAUAGCAUCA------------------------------------------------------------------------------------------------ t0003046 387
---------UUGAAUUUGUCCAUAGCAUCAG----------------------------------------------------------------------------------------------- t0400236 3
----------UGAAUUUGUCCAUAGCAUC------------------------------------------------------------------------------------------------- t5753062 1
----------UGAAUUUGUCCAUAGCAUCA------------------------------------------------------------------------------------------------ t0018115 73
----------UGAAUUUGUCCAUAGCAUCAG----------------------------------------------------------------------------------------------- t0000183 3967 ¡ï
----------UGAAUUUGUCCAUAGCAUCAGC---------------------------------------------------------------------------------------------- t0416421 3
----------UGAAUUUGUCCAUAGCAUCAGCCA-------------------------------------------------------------------------------------------- t0124352 10
---------------UUGUCCAUAGCAUCAGCCAAU------------------------------------------------------------------------------------------ t0262680 5
--------------------------------------------------------------------UGGCUGGUGCUAUGGAUAAAU------------------------------------- t4702189 1
-----------------------------------------------------------------------------CUAUGGAUAAAUUCAACC------------------------------- t5644642 1
-----------------------------------------------------------------------------CUAUGGAUAAAUUCAACCCGA---------------------------- t0900932 2

Tae-4 contig3481471:360:437:+ 78(nt) -23.90(kcal/mol)
GGCUGCCACUUAAUCACCUUGCGGCUUGACACCGCACUGAUGGACAACGUGGUCGUGCUGGAGUGGUUGGUGGAGGAG 20-d seed-m0636 114 ££
..((.(((((.((((((..(.((((.(((..((((..((.....))..))))))).)))).)))))))))))).)).. ¡ì
************************************************GUGGUCGUGCUGGAGUGGUU********** 20-d seed-m0636-3p 114 ¡î
------------------------------------------------GUGGUCGUGCUGGAGUGG------------ t0063369 20
------------------------------------------------GUGGUCGUGCUGGAGUGGU----------- t0187046 6
------------------------------------------------GUGGUCGUGCUGGAGUGGUU---------- t0014980 88

Tae-5 contig20256:2204:2310:+ 107(nt) -60.80(kcal/mol)
CUGCCGGACGUUUUUUGAUCCUUAGGAUGGCCCGACACCUGAGCCCGAGCUGACCCCCGCUCAGGCACGUCUUCGGGCCAUCCUAUGGAUCAAGAACGCCCGACGGC 20-d seed-m0372 5504 ££
(((.(((.(((((((.(((((.(((((((((((((....((.(((.((((........)))).))).))...))))))))))))).)))))))))))).))).))). ¡ì
**********UUUUUUGAUCCUUAGGAUGGC**************************************************************************** 20-d seed-m0372-5p 5493 ¡î
-----GGACGUUUUUUGAUCCUUAGGAUG------------------------------------------------------------------------------ t4861343 1
-------ACGUUUUUUGAUCCUUAGG--------------------------------------------------------------------------------- t2553658 1
-------ACGUUUUUUGAUCCUUAGGAUGGC---------------------------------------------------------------------------- t0305190 4
--------CGUUUUUUGAUCCUUAGGAUGGC---------------------------------------------------------------------------- t2620934 1
--------CGUUUUUUGAUCCUUAGGAUGGCC--------------------------------------------------------------------------- t0122487 10
----------UUUUUUGAUCCUUAGGAUG------------------------------------------------------------------------------ t0045158 28
----------UUUUUUGAUCCUUAGGAUGG----------------------------------------------------------------------------- t0016272 82
----------UUUUUUGAUCCUUAGGAUGGC---------------------------------------------------------------------------- t0000147 4996 ¡ï
----------UUUUUUGAUCCUUAGGAUGGCC--------------------------------------------------------------------------- t0032731 40
----------UUUUUUGAUCCUUAGGAUGGCCC-------------------------------------------------------------------------- t0797410 2
----------UUUUUUGAUCCUUAGGAUGGCCCG------------------------------------------------------------------------- t0136297 9
-----------UUUUUGAUCCUUAGGAUGGC---------------------------------------------------------------------------- t0028335 46
-----------UUUUUGAUCCUUAGGAUGGCC--------------------------------------------------------------------------- t0004857 261
-----------UUUUUGAUCCUUAGGAUGGCCCGA------------------------------------------------------------------------ t5133102 1
------------UUUUGAUCCUUAGGAUGGC---------------------------------------------------------------------------- t0220978 5
------------UUUUGAUCCUUAGGAUGGCC--------------------------------------------------------------------------- t0759088 2
------------UUUUGAUCCUUAGGAUGGCCC-------------------------------------------------------------------------- t4788189 1
-------------UUUGAUCCUUAGGAUGGC---------------------------------------------------------------------------- t0808419 2
-------------UUUGAUCCUUAGGAUGGCC--------------------------------------------------------------------------- t0747714 2
-----------------AUCCUUAGGAUGGCCCGACAC--------------------------------------------------------------------- t0397655 3
--------------------------AUGGCCCGACACCUGAGCCCGA----------------------------------------------------------- t0221634 5
-----------------------------------------------------------------------UUCGGGCCAUCCUAUGGAUCA--------------- t0577153 2

Tae-6  contig567161:916:1157:+ 242(nt) -103.22(kcal/mol)
UGUUCCAUAAUAUAGUGCCUAUAAAUUUUUUAUAAAGUCAAACUUUAUAAACUUUGACCAAGUUUAUACAGAAAAUUAUUUAUAUAUACAAUGUUAAAUAUAUAAAAUAUGAAAAUACAUCUUACGAUGAAUCUAAUAAUAUAUGUUUGGCACUCUAAAUGUAAAUGCUUUUCUCCGUAAACUUGGUCAAAGUUUGUAAGGUUUGACUUUUUAAAAAAUCUGUAGGCACUACAUUAUGAACG 20-d seed-m0902 796 ££
.((((.(((((.(((((((((((.((((((((.((((((((((((((((((((((((((((((((((..((((((.(((((((((.((.(.(((((((((((((...(((.......((((....))))......))).))))))))))))).).)).))))))))).))))))..)))))))))))))))))))))))))))))))))).)))))))).))))))))))).))))))))). ¡ì
*******************************************************************************************************************************************************************************************************************UAAAAAAUCUGUAGGCACUAC********** 20-d seed-m0902-3p 784 ¡î
-------------------------------------UCAAACUUUAUAAACUUUGAC---------------------------------------------------------------------------------------------------------------------------------------------------------------------------------------- t3369652 1
---------------------------------------------------------------------------------------------------------------------------------------------------------------------------------------UGGUCAAAGUUUGUAAGGUUUGAC----------------------------------- t1121007 1
-------------------------------------------------------------------------------------------------------------------------------------------------------------------------------------------------------------------UAAAAAAUCUGUAGGCAC------------- t0559993 2
-------------------------------------------------------------------------------------------------------------------------------------------------------------------------------------------------------------------UAAAAAAUCUGUAGGCACU------------ t0313407 4
-------------------------------------------------------------------------------------------------------------------------------------------------------------------------------------------------------------------UAAAAAAUCUGUAGGCACUA----------- t0155406 8
-------------------------------------------------------------------------------------------------------------------------------------------------------------------------------------------------------------------UAAAAAAUCUGUAGGCACUAC---------- t0001364 728 ¡ï
-------------------------------------------------------------------------------------------------------------------------------------------------------------------------------------------------------------------UAAAAAAUCUGUAGGCACUACA--------- t0060782 20
--------------------------------------------------------------------------------------------------------------------------------------------------------------------------------------------------------------------AAAAAAUCUGUAGGCACUA----------- t4085393 1
--------------------------------------------------------------------------------------------------------------------------------------------------------------------------------------------------------------------AAAAAAUCUGUAGGCACUACA--------- t0099313 12
--------------------------------------------------------------------------------------------------------------------------------------------------------------------------------------------------------------------AAAAAAUCUGUAGGCACUACAUUA------ t0702877 2
---------------------------------------------------------------------------------------------------------------------------------------------------------------------------------------------------------------------AAAAAUCUGUAGGCACUA----------- t5273235 1
---------------------------------------------------------------------------------------------------------------------------------------------------------------------------------------------------------------------AAAAAUCUGUAGGCACUAC---------- t4555612 1
---------------------------------------------------------------------------------------------------------------------------------------------------------------------------------------------------------------------AAAAAUCUGUAGGCACUACAU-------- t1066189 1
---------------------------------------------------------------------------------------------------------------------------------------------------------------------------------------------------------------------AAAAAUCUGUAGGCACUACAUUAU----- t0773954 2
----------------------------------------------------------------------------------------------------------------------------------------------------------------------------------------------------------------------AAAAUCUGUAGGCACUACAUUAUG---- t0713440 2
-----------------------------------------------------------------------------------------------------------------------------------------------------------------------------------------------------------------------AAAUCUGUAGGCACUACAUUA------ t0389925 3
------------------------------------------------------------------------------------------------------------------------------------------------------------------------------------------------------------------------AAUCUGUAGGCACUACAUUAU----- t0275226 4
------------------------------------------------------------------------------------------------------------------------------------------------------------------------------------------------------------------------AAUCUGUAGGCACUACAUUAUG---- t1667647 1
-------------------------------------------------------------------------------------------------------------------------------------------------------------------------------------------------------------------------AUCUGUAGGCACUACAUUAUG---- t0575039 2

Tae-7 contig134713:944:1051:- 108(nt) -52.20(kcal/mol)
CGGUUCUUAGUCUAAAUCAUCCCAUCCUCAACAUUCUUUCACAGCCAUGGCCAAGCUACAUAUAUUGUGAAAGUAUAUUGAGGAUGGGAUGAUUUAGACAAAAAGCUC 20-d seed-m0179 333 ££
.((((.((.((((((((((((((((((((((.((.(((((((((..(((.........)))...))))))))).)).)))))))))))))))))))))).)).)))). ¡ì
*****************************************************************************UUGAGGAUGGGAUGAUUUAGA********** 20-d seed-m0179-3p 331 ¡î
-------------------------------------------------------------------UGAAAGUAUAUUGAGGAUGGG-------------------- t4443410 1
-------------------------------------------------------------------------UAUAUUGAGGAUGGGAUGAUU-------------- t3931784 1
--------------------------------------------------------------------------AUAUUGAGGAUGGGAUGAUUU------------- t0721528 2
-----------------------------------------------------------------------------UUGAGGAUGGGAUGAUUUA------------ t0966110 2
-----------------------------------------------------------------------------UUGAGGAUGGGAUGAUUUAG----------- t0121274 10
-----------------------------------------------------------------------------UUGAGGAUGGGAUGAUUUAGA---------- t0005150 247 ¡ï
------------------------------------------------------------------------------UGAGGAUGGGAUGAUUUAGAC--------- t0018972 70

Tae-8 contig219800:1603:1797:+ 195(nt) -79.80(kcal/mol)
CCGCGCCCCGCGCCUGAGCGCCUCACGUCAGCCGCCGCGCCCGUUCCCCCGAGACCCCGCCGUCAAUCCGUCCCCGAGCCCUCCGCCUCAGUCGAGCCGCAUCUCCUUCUGCUGGAUCUCGUCCGGAUGACGGGCGCCGUCUGCCGGUUUUGUCGGGGAGCCCGGCGGCUCUGUGGUGUUCAAGCAGGAACCUCA 5-d seed-m0252 210 ££
.......((..((.((((((((.((....((((((((.(...((((((((((((((...((((((.((((....((((...((((...(((..(((......)))...))).)))).))))..))))))))))..((.....)).)))))))..)))))))))))))))).)).)))))))).)).))....... ¡ì
********************************************************************************************************************************************************************GCGGCUCUGUGGUGUUCAAGC********** 5-d seed-m0252-3p 203 ¡î
------------------------------------------------------------------------------------------------------------------------------------------------------------------CGGCGGCUCUGUGGUGUUCAA------------ t0629099 2
-------------------------------------------------------------------------------------------------------------------------------------------------------------------GGCGGCUCUGUGGUGUUCAAG----------- t0114213 14
--------------------------------------------------------------------------------------------------------------------------------------------------------------------GCGGCUCUGUGGUGUUCAAG----------- t0301549 5
--------------------------------------------------------------------------------------------------------------------------------------------------------------------GCGGCUCUGUGGUGUUCAAGC---------- t0008678 177 ¡ï
--------------------------------------------------------------------------------------------------------------------------------------------------------------------GCGGCUCUGUGGUGUUCAAGCA--------- t1476434 1
---------------------------------------------------------------------------------------------------------------------------------------------------------------------CGGCUCUGUGGUGUUCAAG----------- t2790595 1
---------------------------------------------------------------------------------------------------------------------------------------------------------------------CGGCUCUGUGGUGUUCAAGC---------- t0500274 3
------------------------------------------------------------------------------------------------------------------------------------------------------------------------CUCUGUGGUGUUCAAGCAGGA------ t0337477 4
------------------------------------------------------------------------------------------------------------------------------------------------------------------------CUCUGUGGUGUUCAAGCAGGAACC--- t3062534 1
-------------------------------------------------------------------------------------------------------------------------------------------------------------------------UCUGUGGUGUUCAAGCAGGAA----- t0733406 2

Tae-9 contig2591194:290:431:+ 142(nt) -81.40(kcal/mol)
UUGCCAUACGCUAAGAGGCAGAGAACGGGAUGCAGCCAAGGAUGACUUGCCGGCUCCUGGUGUUGGGAGUUCACUGAGCUUUAGAGUUAGCCGGCAAGUUGUCCUUGGCUACACCUAGUUCUCUUCUUCUGGUGUUUGGCCU 20-d seed-m0487 39 ££
..((((.((((((.((((.((((((((((.((.(((((((((..((((((((((((((((.(((.((......)).))).)))).)..)))))))))))..))))))))).))))).))))))).)))))))))).)))).. ¡ì
**********CUAAGAGGCAGAGAACGGGAUG************************************************************************************************************** 20-d seed-m0487-5p 38 ¡î
----------CUAAGAGGCAGAGAACGGGAU--------------------------------------------------------------------------------------------------------------- t0682678 2
----------CUAAGAGGCAGAGAACGGGAUG-------------------------------------------------------------------------------------------------------------- t0037795 34 ¡ï
-----------UAAGAGGCAGAGAACGGGAUG-------------------------------------------------------------------------------------------------------------- t0648947 2
----------------------------------------------------------------------------------------------CAAGUUGUCCUUGGCUACACCUAG------------------------ t5361373 1

Tae-10 contig768867:86:227:- 142(nt) -96.87(kcal/mol)
GUUGCUACCAUGAAGAGCGCGGGCAGCACAACCGAAGGCACUAGCGUUGCGUAGGAGGGGCUGCAUCGCAGCAUGCGUCGGCGCCACCGUGCGCUUCAUACCAGCGUCCGGUUGUGCUGCCCGCGCUCUUCAUGGUAGCGUC 20-d seed-m0992 41 ££
...(((((((((((((((((((((((((((((((.(.((.........(((((((.((.((((...(((.....))).)))).)).)).))))).........)).).)))))))))))))))))))))))))))))))... ¡ì
**********UGAAGAGCGCGGGCAGCACAA*************************************************************************************************************** 20-d seed-m0992-5p 41 ¡î
---------AUGAAGAGCGCGGGCAGCACA---------------------------------------------------------------------------------------------------------------- t0378792 3
----------UGAAGAGCGCGGGCAGCACA---------------------------------------------------------------------------------------------------------------- t4083521 1
----------UGAAGAGCGCGGGCAGCACAA--------------------------------------------------------------------------------------------------------------- t0036837 35 ¡ï
------------AAGAGCGCGGGCAGCACAACC------------------------------------------------------------------------------------------------------------- t3407393 1
-------------AGAGCGCGGGCAGCACAACCG------------------------------------------------------------------------------------------------------------ t3499589 1

Tae-11contig849921:339:476:- 138(nt) -62.10(kcal/mol)
UAGCUGCCAAAAUCCACUUCUAUCAGGUUCUUGAGUUUAUAGAAGAGCUGUAACUUCUCUUUUCUGCCCUGUGGGCUGACCUUGCGCAAAUGGUCUCUUAGAAUCUCAAGGACCUGAUAGAGAUGGAUUGUGGUAGUU 10-d seed-m0836 54 ££
.((((((((.((((((.(((((((((((((((((((((..(((((((..(......).)))))))((((...)))).((((..........)))).....))).)))))))))))))))))).)))))).)))))))) ¡ì
***********************************************************************************************************AAGGACCUGAUAGAGAUGGAU********** 10-d seed-m0836-3p 53 ¡î
--------AAAAUCCACUUCUAUCAGGUU------------------------------------------------------------------------------------------------------------- t1544198 1
---------------------------------------------------------------------------------------------------------UCAAGGACCUGAUAGAGAUGG------------ t1317039 1
----------------------------------------------------------------------------------------------------------CAAGGACCUGAUAGAGAUGGA----------- t0363737 3
-----------------------------------------------------------------------------------------------------------AAGGACCUGAUAGAGAUGGAU---------- t0027936 49 ¡ï

Tae-12 contig1266755:345:613:+ 269(nt) -116.30(kcal/mol)
CCAACCCUAGUAUGUGGUCUACUAUGCCAAUGAUGGCUGGCUGCUCCUCUCCUAGGCCUACUUGCAUACAUACAUUAUCGCCAUCCAGGAAACUCCAUCGUGUGGGAACCAUGCAUACAAUUGCCACCAUGUCACUAGAAACUGGGCAUGGCAAUAUCUGCUGGUCCCGACGUACGUACGUACCGGAGUUCCUUGGAUGAUGAUGAUCGUGUAGGUACGUCUGGGAACGGGCCAUCCUAUGGCAUAAGUACACUGCAUACUGGUACAUA 20-d seed-m0143 185 ££
......((((((((..((.((((((((((..(((((((((.....))..((((((((.(((((((((......(((((((.((((((((.((((((......(((((.(((.(((....(((((((...((((.(........))))))))))))...)))))))))))..((((....)))).)))))).)))))))).))))))).))))))))).))))))))...)))))))...)))))).)))).))..))))))))...... ¡ì
***********************************************************************************************************************************************************************************************************************************************UGGCAUAAGUACACUGCAUACU******** 20-d seed-m0143-3p 185 ¡î
--------------------------------------------------------------------------------------------------------------------------------------------------------------------------------------------------------------------------------------------CUAUGGCAUAAGUACACUGCAU----------- t2228004 1
---------------------------------------------------------------------------------------------------------------------------------------------------------------------------------------------------------------------------------------------UAUGGCAUAAGUACACUGCAU----------- t0475573 3
-----------------------------------------------------------------------------------------------------------------------------------------------------------------------------------------------------------------------------------------------UGGCAUAAGUACACUGCAUACU-------- t0007245 179 ¡ï
----------------------------------------------------------------------------------------------------------------------------------------------------------------------------------------------------------------------------------------------AUGGCAUAAGUACACUGCAUA---------- t4658612 1
----------------------------------------------------------------------------------------------------------------------------------------------------------------------------------------------------------------------------------------------AUGGCAUAAGUACACUGCAUAC--------- t5727395 1

Tae-13 gi|217057997|gb|GH225472.1|GH225472:171:326:- 156(nt) -62.90(kcal/mol)	
UAUUACUCCAUCCAUUCCUAAAUAUAAGUCUUUCUAGAGAUUUCACUAAGUGACUACAUACGAAGCAAAAUGAAUGAAUCUACGCUCUUACAUCCAUAUGUAGUCCCCUAGUGUAAUCUUUAAAAAGACUUGUAUUUAGGAACGGAGAGAGUAGAU 5-d seed-m0040 120	 ££
..((((((..(((.(((((((((((((((((((.((((((((.(((((.(.(((((((((.(((((.....((.....))...)))......))..))))))))).).))))).)))))))).))))))))))))))))))).)))..))))))..	 ¡ì
************CAUUCCUAAAUAUAAGUCUUU*************************************************************************************************************************** 5-d seed-m0040-5p 1	¡ù
*****************************************************************************************************************************AGACUUGUAUUUAGGAACGGA********** 5-d seed-m0040-3p 116	 ¡î
----------UCCAUUCCUAAAUAUAAGUCU----------------------------------------------------------------------------------------------------------------------------- t1549440 1	
---------------------AUAUAAGUCUUUCUAGAGAUUUCA--------------------------------------------------------------------------------------------------------------- t1221102 1	
-------------------------------------------------------------------------------------------------------------------------AAAAAGACUUGUAUUUAGGAACGG----------- t0635331 2	
---------------------------------------------------------------------------------------------------------------------------AAAGACUUGUAUUUAGGAACGGA---------- t1506295 1	
---------------------------------------------------------------------------------------------------------------------------AAAGACUUGUAUUUAGGAACGGAG--------- t1664032 1	
----------------------------------------------------------------------------------------------------------------------------AAGACUUGUAUUUAGGAACGG----------- t0615622 2	
----------------------------------------------------------------------------------------------------------------------------AAGACUUGUAUUUAGGAACGGA---------- t1483622 1	
-----------------------------------------------------------------------------------------------------------------------------AGACUUGUAUUUAGGAACGG----------- t0314203 4	
-----------------------------------------------------------------------------------------------------------------------------AGACUUGUAUUUAGGAACGGA---------- t0015655 106	 ¡ï
-----------------------------------------------------------------------------------------------------------------------------AGACUUGUAUUUAGGAACGGAG--------- t2689109 1	

Tae-14 contig916294:962:1060:- 99(nt) -51.80(kcal/mol)
UGGUACUACCUCUGUUCACUAAUGUAGGACGUUUUCGCAGUUCAAUUUAAACUGCAAAAACUUCCUACAUUAGUGAACAGAGGGUAUAGUUGUGUACAU 20-d seed-m1071 42 ££
..((((..(((((((((((((((((((((.(((((.((((((.......)))))).))))).)))))))))))))))))))))..........)))).. ¡ì
**********UCUGUUCACUAAUGUAGGACG******************************************************************** 20-d seed-m1071-5p 42 ¡î
----------UCUGUUCACUAAUGUAGGAC--------------------------------------------------------------------- t3713258 1
----------UCUGUUCACUAAUGUAGGACG-------------------------------------------------------------------- t0032023 41 ¡ï


Tae-15 contig05941:2440:2612:- 173(nt) -100.10(kcal/mol)
GUGGCGGUCCUCACGAGUUCUUGAGUCUGCACUUGUUUUUGGCUUGUAUCUCUUGUCAACGCUCCCGACCUACCAGUCUGUCCUGAGAAAAUCAUGUUUUUCUUUAGGCGGUGUGUUGACAAGAGUUGCAGCAGGAAGCGGCUGCAGGCUCAGGAAUUGGUGGGACCGCUACC 20-d seed-m0025 50 ££
((((((((((.(((.((((((((((((((((.(((((((..(((.(((.(((((((((((((..(((.((((.(((......))).(((((......)))))..))))))).))))))))))))).))))))..))))))).)))))))))))))))).))))))))))))). ¡ì
**********UCACGAGUUCUUGAGUCUGCA********************************************************************************************************************************************** 20-d seed-m0025-5p 50 ¡î
----------UCACGAGUUCUUGAGUCUGC----------------------------------------------------------------------------------------------------------------------------------------------- t1494490 1
----------UCACGAGUUCUUGAGUCUGCA---------------------------------------------------------------------------------------------------------------------------------------------- t0026794 49 ¡ï


Tae-16 gi|141660082|gb|CJ862830.1|CJ862830:141:250:- 110(nt) -65.50(kcal/mol)	
AGAGUACUCCCAACGAAUCCAAAAUAAGUGUCGCAGCUUUGAACUAAGGUUGAACCCACAACCUUAGUUCAAAACCGCGACACUUAUUUUGGAUCGGAGGGGGUCGCAUU Flag leaf-m0004 213	££
...((((((((..(((.(((((((((((((((((.(.(((((((((((((((......))))))))))))))).).))))))))))))))))))))..)))))).))...	 ¡ì
*******************************************************************************ACACUUAUUUUGGAUCGGAGG********** Flag leaf-m0004-3p 210	 ¡î
------------------------------UCGCAGCUUUGAACUAAGGUUGAA-------------------------------------------------------- t1098592 1	
-------------------------------------------------------------------------ACCGCGACACUUAUUUUGG------------------ t3082236 1	
---------------------------------------------------------------------------CGCGACACUUAUUUUGGAUCGGA------------ t0989739 1	
----------------------------------------------------------------------------GCGACACUUAUUUUGGAUCGG------------- t0712242 1	
----------------------------------------------------------------------------GCGACACUUAUUUUGGAUCGGAGG---------- t0464016 2	
-----------------------------------------------------------------------------CGACACUUAUUUUGGAUCGGA------------ t2718265 1	
-----------------------------------------------------------------------------CGACACUUAUUUUGGAUCGGAGGG--------- t0407334 2	
------------------------------------------------------------------------------GACACUUAUUUUGGAUCGGA------------ t1812120 1	
------------------------------------------------------------------------------GACACUUAUUUUGGAUCGGAG----------- t0135559 5	
------------------------------------------------------------------------------GACACUUAUUUUGGAUCGGAGGG--------- t2988644 1	
-------------------------------------------------------------------------------ACACUUAUUUUGGAUCGGA------------ t0169012 4	
-------------------------------------------------------------------------------ACACUUAUUUUGGAUCGGAG----------- t0505211 2	
-------------------------------------------------------------------------------ACACUUAUUUUGGAUCGGAGG---------- t0002994 178	 ¡ï
--------------------------------------------------------------------------------CACUUAUUUUGGAUCGGAGG---------- t2604558 1	
--------------------------------------------------------------------------------CACUUAUUUUGGAUCGGAGGG--------- t0051845 12	

Tae-17 contig79179:330:424:- 95(nt) -63.10(kcal/mol)
UUAUAUACUCCCUCCGUCCCACAAUAUAAGACGUCUUUGAAAGCUAACAUAGCUUGCAAAGAUGUCUUAUACUGUGGGACGGAGGGAGCAUUAUU 20-d seed-m1006 77 ££
.......((((((((((((((((.(((((((((((((((.((((((...)))))).))))))))))))))).))))))))))))))))....... ¡ì
****************************************************************UCUUAUACUGUGGGACGGAGG********** 20-d seed-m1006-3p 77 ¡î
----------------------------------------------------------------UCUUAUACUGUGGGACGGA------------ t0981306 2
----------------------------------------------------------------UCUUAUACUGUGGGACGGAGG---------- t0029027 71
----------------------------------------------------------------UCUUAUACUGUGGGACGGAGGGAG------- t1588531 1
------------------------------------------------------------------UUAUACUGUGGGACGGAGGGA-------- t0495578 3

Tae-18 gi|93219801|gb|CJ723354.1|CJ723354:116:223:- 108(nt) -59.50(kcal/mol)	
AUGCCUACUCCCUCUGUUCCAAAGUAAGUGUCGCGGUUUUAGUUCAAAUUUGAACUAAAACUUGAACUAAAACCACGACAAUUAUUUCGGAACGGAGGGAGUACAAGA Flag leaf-m0131 84	 ££
.....(((((((((((((((.((((((.(((((.(((((((((((((.(((......))).))))))))))))).))))).)))))).))))))))))))))).....	 ¡ì
*****************************************************************************ACAAUUAUUUCGGAACGGAGG********** Flag leaf-m0131-3p 84	 ¡î
--------------------------------------------------------------------------ACGACAAUUAUUUCGGAACGGAGG---------- t3076747 1	
---------------------------------------------------------------------------CGACAAUUAUUUCGGAACGGAG----------- t2084803 1	
---------------------------------------------------------------------------CGACAAUUAUUUCGGAACGGAGGG--------- t0184733 4	
----------------------------------------------------------------------------GACAAUUAUUUCGGAACGGAG----------- t2225253 1	
----------------------------------------------------------------------------GACAAUUAUUUCGGAACGGAGGG--------- t1377410 1	
-----------------------------------------------------------------------------ACAAUUAUUUCGGAACGGAG----------- t1886590 1	
-----------------------------------------------------------------------------ACAAUUAUUUCGGAACGGAGG---------- t0010174 59 ¡ï
-----------------------------------------------------------------------------ACAAUUAUUUCGGAACGGAGGGAG------- t0151418 4	
------------------------------------------------------------------------------CAAUUAUUUCGGAACGGAGGG--------- t0126790 5	
------------------------------------------------------------------------------CAAUUAUUUCGGAACGGAGGGAGU------ t0096952 7	


Tae-19 contig28919:1432:1516:+ 85(nt) -44.20(kcal/mol)
UAUUCCCUCUAUUCGGAAUUACUUGUCUCAGAAUUUAGUUCUAUAUACAACCAUUCUGAGACAAGUAAUUCCGAACAAAGGGAAU 20-d seed-m0533 23 ££
.(((((((.(.(((((((((((((((((((((((...(((........))).))))))))))))))))))))))).).))))))) ¡ì
******************************************************UCUGAGACAAGUAAUUCCGAA********** 20-d seed-m0533-3p 23 ¡î
-----------------------------------------------------UUCUGAGACAAGUAAUUCCGA----------- t0339337 4
------------------------------------------------------UCUGAGACAAGUAAUUCCGAA---------- t0066995 18 ¡ï
------------------------------------------------------UCUGAGACAAGUAAUUCCGAAC--------- t3423992 1


Tae-20 contig03265:1901:2010:+ 110(nt) -34.40(kcal/mol)
ACAAAGCUUUAAAGGAGUUGAGCCUUAGUGAAUAUCUACACCAGUAAGUUUUUUUCUUCAUGCCAGAAGUACUUCAUAGUGUAGAUACUCCCUAAGGCUUAGUGGCAUUG Flag leaf-m0018 18784 ££
.(((.(((.........(((((((((((.((.(((((((((....((((...(((((.......))))).))))....))))))))).)).))))))))))).))).))) ¡ì
*********************GCCUUAGUGAAUAUCUACACC******************************************************************** Flag leaf-m0018-5p 3 ¡ù
*******************************************************************************UGUAGAUACUCCCUAAGGCUU********** Flag leaf-m0018-3p 18781 ¡î
-------------------GAGCCUUAGUGAAUAUCUACA---------------------------------------------------------------------- t0265296 3
-------------------------------------------------------------------------------UGUAGAUACUCCCUAAGG------------- t0067871 9
-------------------------------------------------------------------------------UGUAGAUACUCCCUAAGGC------------ t0003199 167
-------------------------------------------------------------------------------UGUAGAUACUCCCUAAGGCU----------- t0000230 1986
-------------------------------------------------------------------------------UGUAGAUACUCCCUAAGGCUU---------- t0000032 16582 ¡ï
-------------------------------------------------------------------------------UGUAGAUACUCCCUAAGGCUUA--------- t0019929 31
--------------------------------------------------------------------------------GUAGAUACUCCCUAAGGCU----------- t1790321 1
--------------------------------------------------------------------------------GUAGAUACUCCCUAAGGCUU---------- t0191394 4
---------------------------------------------------------------------------------UAGAUACUCCCUAAGGCUU---------- t0973156 1

Tae-21 contig00494:2200:2271:- 72(nt) -25.60(kcal/mol)
AAAAGUACUCCCUCUCUCCCAUAAUAUAAGAGACGCUACGCUCUUAUAUUAUUGGACGGAGAGAAUAUUACU 10-d seed-m0002 14 ££
...((((.((.((((.(((.((((((((((((.((...)))))))))))))).))).)))).)).))))... ¡ì
*****************************************UCUUAUAUUAUUGGACGGAGA********** 10-d seed-m0002-3p 14 ¡î
----------------------------------------CUCUUAUAUUAUUGGACGGAG----------- t1696867 1
-----------------------------------------UCUUAUAUUAUUGGACGGAG----------- t0577565 2
-----------------------------------------UCUUAUAUUAUUGGACGGAGA---------- t0108065 11 ¡ï

Tae-21 contig68480:2366:2460:- 95(nt) -40.80(kcal/mol) 
AAUCUUACUCCCUCCGUCCCAUAAUAUAAAAUCAGUUUGCAAGUUGUUUUAGCUCGCAAAACGAUCUUAUAUUAUUGGACGGAGAGAGUACAUCA Flag leaf-m1297 288 ££
.....(((((.((((((((.(((((((((.(((..(((((.(((((...))))).)))))..))).))))))))).)))))))).)))))..... ¡ì
****************************************************************UCUUAUAUUAUUGGACGGAGA********** Flag leaf-m1297-3p 288 ¡î
---------------------------------------------------------------AUCUUAUAUUAUUGGACGGAG----------- t0349244 2
----------------------------------------------------------------UCUUAUAUUAUUGGACGGA------------ t1731108 1
----------------------------------------------------------------UCUUAUAUUAUUGGACGGAG----------- t0043601 14
----------------------------------------------------------------UCUUAUAUUAUUGGACGGAGA---------- t0001873 270 ¡ï
-------------------------------------------------------------------UAUAUUAUUGGACGGAGAGAG------- t1491189 1

Tae-22 contig389178:1175:1284:+ 110(nt) -69.70(kcal/mol)
UAAUAAUUACUCCCUCUGAUCUAUAGUAAGUGUUGCGGUUUUGAAUUAAGGUUGAAUAACCUUAGUUCAAAAUCGCGACACUUAUUUUGGAUCAGAGGGGGUACCUCAUA seedling-m0533 13 ££
.......((((((((((((((((.(((((((((((((((((((((((((((((....))))))))))))))))))))))))))))).)))))))))))))))).......¡ì
*******************************************************************************ACUUAUUUUGGAUCAGAGGGG********** seedling-m0533-3p 12 ¡î
---------------------------------------------------------------------------CGACACUUAUUUUGGAUCAGAGGG----------- t3289693 1
------------------------------------------------------------------------------CACUUAUUUUGGAUCAGAGGG----------- t0885872 1
-------------------------------------------------------------------------------ACUUAUUUUGGAUCAGAGGG----------- t2006791 1
-------------------------------------------------------------------------------ACUUAUUUUGGAUCAGAGGGG---------- t0078938 10 ¡ï

Tae-22 contig1396484:620:719:+ 100(nt) -56.10(kcal/mol)
AAUCUAAUACUCCCUCUGAUCCAAAAUAAGUGUCAUGGUUUUAGGUUAAAUUUGAACUAAAACCACAACACUUAUUUUGGAUCAGAGGGGGUACUGUUUU Flag leaf-m0239 88 ££
.......((((((((((((((((((((((((((..(((((((((.(((....))).)))))))))..))))))))))))))))))))))))))....... ¡ì
*********************************************************************ACUUAUUUUGGAUCAGAGGGG********** Flag leaf-m0239-3p 88 ¡î
--------------------------------------------------------------------CACUUAUUUUGGAUCAGAGGG----------- t0309206 2
---------------------------------------------------------------------ACUUAUUUUGGAUCAGAGGGG---------- t0007261 80 ¡ï
---------------------------------------------------------------------ACUUAUUUUGGAUCAGAGGGGGUA------- t1254763 1
----------------------------------------------------------------------CUUAUUUUGGAUCAGAGGGG---------- t2524143 1
----------------------------------------------------------------------CUUAUUUUGGAUCAGAGGGGG--------- t0555407 2
----------------------------------------------------------------------CUUAUUUUGGAUCAGAGGGGGUA------- t0551996 2


Tae-23  contig03265:3220:3320:+ 101(nt) -35.30(kcal/mol)
UAAAGCAGUCGAGCCUUAGUGCAUAUCUACACCUUGAAGUUUUUUUCUUCAUGCCAGAAAUACUUAACAGUGUAGAUACUCCCUAGGGCUUGGUGGUAUUG seedling-m0013 110 ££
....((..(((((((((((.(..(((((((((....((((...(((((.......))))).))))....)))))))))..).)))))))))))..)).... ¡ì
**********************************************************************UGUAGAUACUCCCUAGGGCUU********** seedling-m0013-3p 110 ¡î
----------------------------------------------------------------------UGUAGAUACUCCCUAGGGCU----------- t0460137 2
----------------------------------------------------------------------UGUAGAUACUCCCUAGGGCUU---------- t0011011 107 ¡ï
-------------------------------------------------------------------------AGAUACUCCCUAGGGCUUGG-------- t3237521 1

Tae-24  contig1916243:486:594:- 109(nt) -74.60(kcal/mol)
UAAGGCAAUUUUAGUUGACGCGAGGAUGACAAGUUUAGCUGGCUUUUCCAGAAAAUUGUCAUGCAAGCCAGCUAAACUUGUUAUCCUUGCGUCAACUAAAAUUGCCAUC Flag leaf-m0421 105 ££
...((((((((((((((((((((((((((((((((((((((((((...((((......)).)).))))))))))))))))))))))))))))))))))))))))))... ¡ì
**********UUAGUUGACGCGAGGAUGACA****************************************************************************** Flag leaf-m0421-5p 104 ¡î
----GCAAUUUUAGUUGACGCGAGGAUG--------------------------------------------------------------------------------- t1286248 1
----------UUAGUUGACGCGAGGAUGACA------------------------------------------------------------------------------ t0005493 103 ¡ï
------------AGUUGACGCGAGGAUGACAAG---------------------------------------------------------------------------- t2506640 1

Tae-25 contig4824289:1:76:+ 76(nt) -43.70(kcal/mol)
GGACGUUCUUCUCCCUCAUCCUCCUCUAAGACCUUGGUAAAGCAGGAGGAGAGGGGGAAGAACGACCAUCACCGAC Flag leaf-m1107 99 ££
((.((((((((((((((.(((((((((...((....))..)).))))))))))))))))))))).))......... ¡ì
*********************************************GAGGAGAGGGGGAAGAACGAC********** Flag leaf-m1107-3p 99 ¡î
---------------------------------------------GAGGAGAGGGGGAAGAACGA----------- t1016428 1
---------------------------------------------GAGGAGAGGGGGAAGAACGAC---------- t0006036 95 ¡ï
----------------------------------------------AGGAGAGGGGGAAGAACGAC---------- t0270145 3

Tae-25 contig1025429:749:835:+ 87(nt) -38.70(kcal/mol)
UGUUGUCUUAGGGGACGUUCUUCUCCUCAUCCUCCUCAAAGACCUUGGUAAAGCAGGAGGAGAGGGGGAAGAACGACCAUCACCGAC Flag leaf-m0055 99 ££
.((((......((..((((((((((((..(((((((.....((....)).....)))))))..)))))))))))).)).....)))) ¡ì
********************************************************GAGGAGAGGGGGAAGAACGAC********** Flag leaf-m0055-3p 99 ¡î
--------------------------------------------------------GAGGAGAGGGGGAAGAACGA----------- t1016428 1
--------------------------------------------------------GAGGAGAGGGGGAAGAACGAC---------- t0006036 95 ¡ï
---------------------------------------------------------AGGAGAGGGGGAAGAACGAC---------- t0270145 3


Tae-26 contig83006:1233:1364:+ 132(nt) -59.40(kcal/mol)
UCAUGAAAGAACAUUCGUGGAAGUCGCGGCAAAAAAUAACAAAAUCAGCACUCCAAUAUGCUUUUGAAACAUCACUUUUGGAGCAUCGAUUUUGUAUUUUUGCCGCAACUUCCACAAAUGAUCUUUCAUGAU 20-d seed-m1028 21 ££
((((((((((.((((.((((((((.((((((((((...((((((((....((((((.....................))))))....)))))))).)))))))))).)))))))).)))).)))))))))). ¡ì
**********ACAUUCGUGGAAGUCGCGGCA***************************************************************************************************** 20-d seed-m1028-5p 21 ¡î
----------ACAUUCGUGGAAGUCGCGGCA----------------------------------------------------------------------------------------------------- t0060052 21

Tae-27 contig714600:309:460:- 152(nt) -56.31(kcal/mol)
GGUAAAGAAGGAGGAGAAGAUGAAGGACGACCAUCACCAACAGUCAAAAUAACAGUCAGUGAGUGAGUGUACAUCAUAUAUACAACCACUUGAGAGAUGAACCGGCUGCUGUCGUAGGGGGUCGUUCUUCUCCUUCCCCUCCUCUGAGACCU 20-d seed-m0971 9 ££
(((..(((.(((((.((((..(((((((((((..(..(.(((((..........(((..((((((..((((.........))))..))))))...))).........))))).)..)..)))))))))))..)))).))))))))...))).
**********GAGGAGAAGAUGAAGGACGAC************************************************************************************************************************* 20-d seed-m0971-5p 9 ¡î
----------GAGGAGAAGAUGAAGGACGA-------------------------------------------------------------------------------------------------------------------------- t3643015 1
----------GAGGAGAAGAUGAAGGACGAC------------------------------------------------------------------------------------------------------------------------- t0154785 8 ¡ï

Tae-27 contig1969522:416:501:+ 86(nt) -47.80(kcal/mol)
UGUCGGAGGGGGUCGUCCUUCUUCUUCUCUUCCUCUUAGACUUUGGUAAAGCAAGGAGGAGAAGAUGAAGGACGACCAUCAUCGGC Flag leaf-m0439 283 ££
.((((..(..(((((((((((.(((((((((((((((..((....)).)))..)))))))))))).)))))))))))..)..)))) ¡ì
*******************************************************GAGGAGAAGAUGAAGGACGAC********** Flag leaf-m0439-3p 283 ¡î
-------------------------------------------------------GAGGAGAAGAUGAAGGAC------------- t1999365 1
-------------------------------------------------------GAGGAGAAGAUGAAGGACG------------ t0516026 2
-------------------------------------------------------GAGGAGAAGAUGAAGGACGA----------- t0300746 2
-------------------------------------------------------GAGGAGAAGAUGAAGGACGAC---------- t0001824 278 ¡ï

Tae-28 contig943666:499:618:+ 120(nt) -60.30(kcal/mol)
GACGAUACUGUUGGACGAUUCAGAGACGAUAUGUUUAAUCCACUGGCUGUGUUGCACCUAGUCCUUUGUAUAGAUGGUCUGAUUUGCACUAUCGUCUCUGAAUCGUCCAAGAGUAUCGUG 20-d seed-m1085 34 ££
.((((((((.((((((((((((((((((((((((..((((....((((((.(((((..........)))).).)))))).)))).))).))))))))))))))))))))).)))))))). ¡ì
**********UUGGACGAUUCAGAGACGAUA***************************************************************************************** 20-d seed-m1085-5p 34 ¡î
-------CUGUUGGACGAUUCAGAGACG-------------------------------------------------------------------------------------------- t3379706 1
----------UUGGACGAUUCAGAGACGAU------------------------------------------------------------------------------------------ t0950064 2
----------UUGGACGAUUCAGAGACGAUA----------------------------------------------------------------------------------------- t0041598 31 ¡ï

Tae-29 contig385694:539:644:- 106(nt) -35.10(kcal/mol)
AUACUCCUCCGUUUCGAAUUACUUGCCGCAGAUAUGAAUAUAUCUAGAUAUAUUUUAGUUCUAAAUACAUCAAUUUCUGUGACGAGUAAUUUGGAACAGAGAGAUU 5-d seed-m0447 14 ££
...(((.((.(((((((((((((((.((((((..(((...(((.((((...........)))).)))..)))...)))))).))))))))))))))).)))))... ¡ì
***************************************************************************UCUGUGACGAGUAAUUUGGAA********** 5-d seed-m0447-3p 14 ¡î
---------------------------------------------------------------------------UCUGUGACGAGUAAUUUGGAA---------- t0117171 14

Tae-30 contig496472:1111:1197:- 87(nt) -58.90(kcal/mol)
UGUACUCCCUCCGUUCCGAUUUACUUGUCGUGGUUUUAGUUUAAAUUAACUAAACCAUGACGAGUAAAUCAGAACGGAGGGAGUAGU 20-d seed-m0850 52 ££
..((((((((((((((.(((((((((((((((((((.((((......))))))))))))))))))))))).)))))))))))))).. ¡ì
********************************************************AUGACGAGUAAAUCAGAACGG********** 20-d seed-m0850-3p 51 ¡î
-------------------UUUACUUGUCGUGGUUUUAGU----------------------------------------------- t4789470 1
-----------------------------------------------------ACCAUGACGAGUAAAUCAGAACGG---------- t4502607 1
-------------------------------------------------------CAUGACGAGUAAAUCAGAACGGAG-------- t4280178 1
--------------------------------------------------------AUGACGAGUAAAUCAGAACG----------- t5386980 1
--------------------------------------------------------AUGACGAGUAAAUCAGAACGG---------- t0034158 38 ¡ï
--------------------------------------------------------AUGACGAGUAAAUCAGAACGGA--------- t0593649 2
---------------------------------------------------------UGACGAGUAAAUCAGAACGGAG-------- t0215513 6
---------------------------------------------------------UGACGAGUAAAUCAGAACGGAGGG------ t2490803 1
-----------------------------------------------------------ACGAGUAAAUCAGAACGGAGGGAG---- t3930295 1

Tae-30 contig500041:1294:1383:+ 90(nt) -62.20(kcal/mol)
ACUACUCCCUCCGUUCUGAUCUACUCGUCAUGGUUUUAGUUCAAAUUUGAACUAAGACCAUGACGAGUAAAUCAGAACGGAGAGAGUUUU Flag leaf-m1139 178 ££
...((((.((((((((((((.((((((((((((((((((((((....)))))))))))))))))))))).)))))))))))).))))... ¡ì
***********************************************************AUGACGAGUAAAUCAGAACGG********** Flag leaf-m1139-3p 177 ¡î
---------------------UACUCGUCAUGGUUUUAGUUCAAA--------------------------------------------- t1370368 1
--------------------------------------------------------ACCAUGACGAGUAAAUCAGAACGG---------- t0061187 10
--------------------------------------------------------ACCAUGACGAGUAAAUCAGAACGGA--------- t0988147 1
-----------------------------------------------------------AUGACGAGUAAAUCAGAACGG---------- t0003962 139 ¡ï
-----------------------------------------------------------AUGACGAGUAAAUCAGAACGGA--------- t1417714 1
------------------------------------------------------------UGACGAGUAAAUCAGAACGG---------- t1576827 1
------------------------------------------------------------UGACGAGUAAAUCAGAACGGA--------- t0452354 2
------------------------------------------------------------UGACGAGUAAAUCAGAACGGAG-------- t0028371 22
-------------------------------------------------------------GACGAGUAAAUCAGAACGGAG-------- t2571782 1

Tae-31 contig08917:4223:4328:- 106(nt) -57.40(kcal/mol)
CCUCCGUCCGAAAUACUUGUCGGACAAAUGGAUGUAUGUAGAUGUAUUUUAGUUGUAGAUACAUCUAUUUUUAUUCAUUUCUUCGACAAGUAUUUGAGACGGAGGG 5-d seed-m0022 20 ££
((((((((..((((((((((((((.(((((((((...((((((((((((.......))))))))))))...))))))))).))))))))))))))..)))))))). ¡ì
**********AAAUACUUGUCGGACAAAUGG*************************************************************************** 5-d seed-m0022-5p 20 ¡î
---------GAAAUACUUGUCGGACAAAUG---------------------------------------------------------------------------- t2498076 1
----------AAAUACUUGUCGGACAAAUG---------------------------------------------------------------------------- t1471387 1
----------AAAUACUUGUCGGACAAAUGG--------------------------------------------------------------------------- t0105203 15 ¡ï
-----------AAUACUUGUCGGACAAAUGGA-------------------------------------------------------------------------- t1796883 1
-------------UACUUGUCGGACAAAUGGAUG------------------------------------------------------------------------ t0741865 2


Tae-32 contig493751:632:743:- 112(nt) -53.60(kcal/mol)
UUCUACUUCCUCGGUUCCAAAUUACUCGCCGCAAAAACAAAUGUAUCUGAACUAAAAUACAUUUAGAUACAUUCAUACCUGUGACAAGUAAUUUGGAACGGAGGAAGUAGAU 20-d seed-m0843 35 ££
.(((((((((((.(((((((((((((.(.((((......((((((((((((..........))))))))))))......)))).).))))))))))))).))))))))))). ¡ì
*********************************************************************************UGACAAGUAAUUUGGAACGGA********** 20-d seed-m0843-3p 34 ¡î
------------------------------------------------------------------------------CUGUGACAAGUAAUUUGGAACGGA---------- t1663740 1
-------------------------------------------------------------------------------UGUGACAAGUAAUUUGGAACGGAG--------- t0225104 5
---------------------------------------------------------------------------------UGACAAGUAAUUUGGAACGGA---------- t0048144 26 ¡ï
-----------------------------------------------------------------------------------ACAAGUAAUUUGGAACGGAGGAAG----- t6017963 1
------------------------------------------------------------------------------------CAAGUAAUUUGGAACGGAGGAAGU---- t4447585 1
--------------------------------------------------------------------------------------AGUAAUUUGGAACGGAGGAAGUA--- t1184081 1

Tae-32 contig111099:730:798:+ 69(nt) -19.80(kcal/mol)
UACUACUCCUUUCGUUCUAAAGUACUUGUAAGACAAAUUGACAAGUAAUUUGGAACGGAGAUUAUAUUU Flag leaf-m0108 2608 ££
.........((((((((((((.(((((((((......)).))))))).))))))))))))......... ¡ì
**************************************UGACAAGUAAUUUGGAACGGA********** Flag leaf-m0108-3p 2607 ¡î
--------------------------------------UGACAAGUAAUUUGGAACGG----------- t0014172 42
--------------------------------------UGACAAGUAAUUUGGAACGGA---------- t0000185 2562 ¡ï
---------------------------------------GACAAGUAAUUUGGAACGGA---------- t1004386 1
----------------------------------------ACAAGUAAUUUGGAACGGA---------- t0558149 2
-------------------------------------------AGUAAUUUGGAACGGAGAUU------ t1210244 1

Tae-33 contig3049721:92:198:- 107(nt) -58.30(kcal/mol)
AUAGCUACUCCCUCUGAUCCAUAUUACUUGUCGCUCAUCUAGACGUAUUUCAGUGCUAGAUACAUCCAUUUGAACGACAAGUACUAUGGAUCGGAGGGAGUAGUAUA 20-d seed-m0566 31 ££
...((((((((((((((((((((.(((((((((.(((....((.((((((.......)))))).))....))).))))))))).))))))))))))))))))))... ¡ì
****************************************************************************ACAAGUACUAUGGAUCGGAGG********** 20-d seed-m0566-3p 31 ¡î
-------------------------------------------------------------------------ACGACAAGUACUAUGGAUCGG------------- t3752608 1
----------------------------------------------------------------------------ACAAGUACUAUGGAUCGGAGG---------- t0042495 30 ¡ï

Tae-34 contig347151:1149:1243:- 95(nt) -46.70(kcal/mol)
GUACGUACUCCCUCUGUCCUGUAAUAUAAGAGCGUUUUUGACAUUACACUAGUGUUAAAAGUGCUCUUAUAUUAUUGGACGGAUGGAGCAUUUAA 20-d seed-m0632 30 ££
.......((((.(((((((.((((((((((((((((((((((((((...)))))))))))))))))))))))))).))))))).))))....... ¡ì
****************************************************************UCUUAUAUUAUUGGACGGAUG********** 20-d seed-m0632-3p 29 ¡î
-----------------------AUAUAAGAGCGUUUUUGACAUUAC------------------------------------------------ t3479703 1
----------------------------------------------------------------UCUUAUAUUAUUGGACGGAUG---------- t0043596 29 ¡ï

Tae-35 contig60545:1004:1119:+ 116(nt) -49.71(kcal/mol)
CGCCUCGAGGUAAGAAGCAAAGAGCACAUGCAUUCAACUGAUCUAAAUCCUAAUCCCCCACUUCUCAUCAGCCCAGAAAUGAAUGCGUGUGCUCUUCCUUCUUACCCUCGAGCCGA 20-d seed-m0918 232 ££
((.((((((((((((((..(((((((((((((((((.(((..((.........................))..)))...))))))))))))))))).))))))).))))))).)). ¡ì
**********UAAGAAGCAAAGAGCACAUG************************************************************************************** 20-d seed-m0918-5p 226 ¡î
-----CGAGGUAAGAAGCAAAGAGCA------------------------------------------------------------------------------------------ t0184876 6
-------AGGUAAGAAGCAAAGAGCAC----------------------------------------------------------------------------------------- t5454718 1
----------UAAGAAGCAAAGAGCACAU--------------------------------------------------------------------------------------- t0286844 4
----------UAAGAAGCAAAGAGCACAUG-------------------------------------------------------------------------------------- t0005922 217 ¡ï
----------UAAGAAGCAAAGAGCACAUGC------------------------------------------------------------------------------------- t0656156 2
-----------AAGAAGCAAAGAGCACAUG-------------------------------------------------------------------------------------- t0793159 2

Tae-35 contig1031547:677:792:+ 116(nt) -52.82(kcal/mol)
CGCCUCGAGGUAAGAAGCAAAGAGCACAUGCAUUUAACUGAUCUGAAUCCUAUCCCCCACUUCUCAUCAGCCCAAAAAUGAAUGCGUGUGCUCUUUCCUUCUUACCCUCGAGCCGA Flag leaf-m0059 2183 ££
((.((((((((((((((.((((((((((((((((((.(((((..(((.............)))..)))))........)))))))))))))))))).))))))).))))))).)). ¡ì
**********UAAGAAGCAAAGAGCACAUG************************************************************************************** Flag leaf-m0059-5p 2149 ¡î
-----CGAGGUAAGAAGCAAAGAGCA------------------------------------------------------------------------------------------ t0017653 34
-------AGGUAAGAAGCAAAGAGCA------------------------------------------------------------------------------------------ t0074314 8
-------AGGUAAGAAGCAAAGAGCACA---------------------------------------------------------------------------------------- t1122489 1
----------UAAGAAGCAAAGAGCACA---------------------------------------------------------------------------------------- t0105192 6
----------UAAGAAGCAAAGAGCACAU--------------------------------------------------------------------------------------- t0106779 6
----------UAAGAAGCAAAGAGCACAUG-------------------------------------------------------------------------------------- t0000219 2124 ¡ï
----------UAAGAAGCAAAGAGCACAUGC------------------------------------------------------------------------------------- t0248596 3
-----------AAGAAGCAAAGAGCACAUG-------------------------------------------------------------------------------------- t0962031 1

Tae-36 contig61229:223:301:+ 79(nt) -45.50(kcal/mol)
AUUACUCCCUCCGUUCCAAAUUACUCAUCGUGGUUUUGAGCUAAAACCACGACGAGUAAUUUAGAACGGAGGAAGUAUU Flag leaf-m1242 406 ££
..((((.(((((((((.(((((((((.(((((((((((...))))))))))).))))))))).))))))))).)))).. ¡ì
************************************************ACGACGAGUAAUUUAGAACGG********** Flag leaf-m1242-3p 402 ¡î
--------CUCCGUUCCAAAUUACUCAUCGUG----------------------------------------------- t1707540 1
------------------------------------------AAAACCACGACGAGUAAUUU----------------- t3017192 1
----------------------------------------------CCACGACGAGUAAUUUAGAACGGA--------- t0077286 8
-----------------------------------------------CACGACGAGUAAUUUAGAACGGAG-------- t0124564 5
------------------------------------------------ACGACGAGUAAUUUAGAA------------- t1939277 1
------------------------------------------------ACGACGAGUAAUUUAGAACG----------- t0873402 1
------------------------------------------------ACGACGAGUAAUUUAGAACGG---------- t0001472 342 ¡ï
------------------------------------------------ACGACGAGUAAUUUAGAACGGA--------- t0095056 7
------------------------------------------------ACGACGAGUAAUUUAGAACGGAGG------- t0135831 5
-------------------------------------------------CGACGAGUAAUUUAGAACGG---------- t0762968 1
-------------------------------------------------CGACGAGUAAUUUAGAACGGA--------- t0118399 5
-------------------------------------------------CGACGAGUAAUUUAGAACGGAG-------- t0195768 3
-------------------------------------------------CGACGAGUAAUUUAGAACGGAGGA------ t0433905 2
--------------------------------------------------GACGAGUAAUUUAGAACGG---------- t1943781 1
--------------------------------------------------GACGAGUAAUUUAGAACGGAG-------- t0204118 3

Tae-36 contig1659986:462:551:- 90(nt) -64.50(kcal/mol) 
UCGUACUCCCUCCGUUCUAAAUUACUCGCCGUGGUUUAGUUCAAUUUUGAACUAAAACCACGACGAGUAAUUUAGAACGGAGGGAGUAGG Flag leaf-m0343 416 ££
.(.(((((((((((((((((((((((((.((((((((((((((....)))))).)))))))).))))))))))))))))))))))))).) ¡ì
***********************************************************ACGACGAGUAAUUUAGAACGG********** Flag leaf-m0343-3p 401 ¡î
--------------------------------------------UUUUGAACUAAAACCACGACG------------------------- t2632263 1
---------------------------------------------------------CCACGACGAGUAAUUUAGAACGGA--------- t0077286 8
----------------------------------------------------------CACGACGAGUAAUUUAGAACGGAG-------- t0124564 5
-----------------------------------------------------------ACGACGAGUAAUUUAGAA------------- t1939277 1
-----------------------------------------------------------ACGACGAGUAAUUUAGAACG----------- t0873402 1
-----------------------------------------------------------ACGACGAGUAAUUUAGAACGG---------- t0001472 342 ¡ï
-----------------------------------------------------------ACGACGAGUAAUUUAGAACGGA--------- t0095056 7
-----------------------------------------------------------ACGACGAGUAAUUUAGAACGGAGG------- t0135831 5
------------------------------------------------------------CGACGAGUAAUUUAGAACGG---------- t0762968 1
------------------------------------------------------------CGACGAGUAAUUUAGAACGGA--------- t0118399 5
------------------------------------------------------------CGACGAGUAAUUUAGAACGGAG-------- t0195768 3
-------------------------------------------------------------GACGAGUAAUUUAGAACGG---------- t1943781 1
-------------------------------------------------------------GACGAGUAAUUUAGAACGGAG-------- t0204118 3
--------------------------------------------------------------ACGAGUAAUUUAGAACGG---------- t1140801 1
--------------------------------------------------------------ACGAGUAAUUUAGAACGGA--------- t0372036 2
--------------------------------------------------------------ACGAGUAAUUUAGAACGGAGG------- t0053101 12
--------------------------------------------------------------ACGAGUAAUUUAGAACGGAGGGAG---- t0190571 4
---------------------------------------------------------------CGAGUAAUUUAGAACGGAGGG------ t0166287 4
---------------------------------------------------------------CGAGUAAUUUAGAACGGAGGGAGU--- t0261512 3
----------------------------------------------------------------GAGUAAUUUAGAACGGAGGGAGU--- t1042430 1
----------------------------------------------------------------GAGUAAUUUAGAACGGAGGGAGUA-- t2302792 1
-----------------------------------------------------------------AGUAAUUUAGAACGGAGGGAG---- t2278459 1
-----------------------------------------------------------------AGUAAUUUAGAACGGAGGGAGUA-- t0272232 3
-------------------------------------------------------------------UAAUUUAGAACGGAGGGAGU--- t1250943 1

Tae-37 gi|282810645|gb|GR503881.1|GR503881:200:382:- 183(nt) -37.10(kcal/mol)	
CUUUUGCCGGUGUUUGUCCCCAUUCAGUAGACGAUGUUCCGACGAUGUGAUCGAUGACACAGAUGAAGAACUAUACUAUCUUCAAAAGUGCCAGGCAAGCAAAACCCCCUUGCUCAUUUCGAGACAAUCCCACUCCCCCGCUCCUGCUCUCUUUUACUGCAUUAGGACAACAACAAUUCAUCU Flag leaf-m0076 101	££
.........((..((((((..((.(((((((.(((((..(((.((((.......((.(((...((((((.........))))))...))).)).(((((.........))))).)))))))..))).............((....))..)).))))))).))..))))))..)).........	 ¡ì
********************************************************************************************************************************************************UUUACUGCAUUAGGACAACAA********** Flag leaf-m0076-3p 97	 ¡î
--------------------------------------------------------------------------------------AGUGCCAGGCAAGCAAAACCC---------------------------------------------------------------------------- t2155809 1	
------------------------------------------------------------------------------------------------------------------------------------------------UGCUCUCUUUUACUGCAUUAGGAC--------------- t2402582 1	
---------------------------------------------------------------------------------------------------------------------------------------------------UCUCUUUUACUGCAUUAGGAC--------------- t0526448 2	
-----------------------------------------------------------------------------------------------------------------------------------------------------UCUUUUACUGCAUUAGGACAA------------- t0157835 4	
-----------------------------------------------------------------------------------------------------------------------------------------------------UCUUUUACUGCAUUAGGACAACA----------- t1076730 1	
------------------------------------------------------------------------------------------------------------------------------------------------------CUUUUACUGCAUUAGGACAAC------------ t1832272 1	
-------------------------------------------------------------------------------------------------------------------------------------------------------UUUUACUGCAUUAGGACAACA----------- t0058600 11	
-------------------------------------------------------------------------------------------------------------------------------------------------------UUUUACUGCAUUAGGACAACAA---------- t0159126 4	
--------------------------------------------------------------------------------------------------------------------------------------------------------UUUACUGCAUUAGGACAACA----------- t0220198 3	
--------------------------------------------------------------------------------------------------------------------------------------------------------UUUACUGCAUUAGGACAACAA---------- t0008674 68	 ¡ï
--------------------------------------------------------------------------------------------------------------------------------------------------------UUUACUGCAUUAGGACAACAAC--------- t2245531 1	
---------------------------------------------------------------------------------------------------------------------------------------------------------UUACUGCAUUAGGACAACAAC--------- t0189159 4	

Tae-38 contig1941326:541:629:- 89(nt) -45.60(kcal/mol)
GAAUUUGCCCAUAGCAUCAUCCAUCCUACCUUCAAUGGCGGCUGCUGCUGCCCACGGUGGUAGGAUGGCCGGUGCAAUGGAUAGCUUCA 20-d seed-m0356 263 ££
(((.(((.((((.(((((..((((((((((.((...((((((....))))))...)).))))))))))..))))).)))).))).))). ¡ì
**********AUAGCAUCAUCCAUCCUACC*********************************************************** 20-d seed-m0356-5p 263 ¡î
-------CCCAUAGCAUCAUCCAUCCUA------------------------------------------------------------- t5134353 1
--------CCAUAGCAUCAUCCAUCCUA------------------------------------------------------------- t0902717 2
---------CAUAGCAUCAUCCAUCCUACC----------------------------------------------------------- t0796610 2
----------AUAGCAUCAUCCAUCCUA------------------------------------------------------------- t0110248 11
----------AUAGCAUCAUCCAUCCUAC------------------------------------------------------------ t0065959 19
----------AUAGCAUCAUCCAUCCUACC----------------------------------------------------------- t0007269 178 ¡ï
----------AUAGCAUCAUCCAUCCUACCU---------------------------------------------------------- t0026510 49
-----------UAGCAUCAUCCAUCCUACCU---------------------------------------------------------- t2881578 1

Tae-39 contig1941326:153:271:- 119(nt) -58.10(kcal/mol)
UCCUCUGGUUUGACUUGUCCAUAGCAUCAUCCAUCCUGCCAUUCUGCUGAGGUAGCUGCUGCCCUUUUGCACGAUGGGUAGAAUGGCUGGUGCUAUGGAUGAAUUCGACCAGAUGGCUA 20-d seed-m0354 137 ££
.(((((((((.((.(..((((((((((((.((((.((((((((.(((.((((..((....))))))..))).))).))))).)))).))))))))))))..).)).))))))).))... ¡ì
********************AUAGCAUCAUCCAUCCUGCCA****************************************************************************** 20-d seed-m0354-5p 126 ¡î
******************************************************************************UAGAAUGGCUGGUGCUAUGGA******************** 20-d seed-m0354-3p 7 ¡ù
------------ACUUGUCCAUAGCAUCAUCCA-------------------------------------------------------------------------------------- t0519384 2
--------------UUGUCCAUAGCAUCAUCCAU------------------------------------------------------------------------------------- t3089630 1
--------------UUGUCCAUAGCAUCAUCCAUC------------------------------------------------------------------------------------ t2270921 1
-----------------UCCAUAGCAUCAUCCAUCC----------------------------------------------------------------------------------- t4454116 1
-----------------UCCAUAGCAUCAUCCAUCCU---------------------------------------------------------------------------------- t0298417 4
-------------------CAUAGCAUCAUCCAUCCUGCC------------------------------------------------------------------------------- t0331604 4
--------------------AUAGCAUCAUCCAUCCUG--------------------------------------------------------------------------------- t3541505 1
--------------------AUAGCAUCAUCCAUCCUGCC------------------------------------------------------------------------------- t0165563 7
--------------------AUAGCAUCAUCCAUCCUGCCA------------------------------------------------------------------------------ t0012084 109 ¡ï
------------------------------------------------------------------------------UAGAAUGGCUGGUGCUAUG---------------------- t5269800 1
------------------------------------------------------------------------------UAGAAUGGCUGGUGCUAUGG--------------------- t2204298 1
------------------------------------------------------------------------------UAGAAUGGCUGGUGCUAUGGA-------------------- t0222476 5

Tae-40   contig951499:738:872:+ 135(nt) -56.50(kcal/mol)
UGACCAACUUUAUAGGAAAAAGUAGUAGCAUUUAUGGCACUAAAUUACUAUCAAUAGGUUCAUUUUGAAAUGUAGUUUCAUAAUAUACCAAUUUGAUGUCAUAUAUGCUACUAUUCUUUUCUAUAAAGUUGGUCC 20-d seed-m1089 117 ££
.((((((((((((((((((.(((((((((((.(((((((.((((((..........(((..(((.((((((...)))))).)))..))))))))).))))))).))))))))))).)))))))))))))))))). ¡ì
**********UAUAGGAAAAAGUAGUAGCAU******************************************************************************************************** 20-d seed-m1089-5p 115 ¡î
-------CUUUAUAGGAAAAAGUAGUAGCAU-------------------------------------------------------------------------------------------------------- t3680461 1
--------UUUAUAGGAAAAAGUAGUAGCAU-------------------------------------------------------------------------------------------------------- t3644004 1
---------UUAUAGGAAAAAGUAGUAGCA--------------------------------------------------------------------------------------------------------- t0427721 3
---------UUAUAGGAAAAAGUAGUAGCAU-------------------------------------------------------------------------------------------------------- t0275797 4
---------UUAUAGGAAAAAGUAGUAGCAUU------------------------------------------------------------------------------------------------------- t0701309 2
----------UAUAGGAAAAAGUAGUAGCAU-------------------------------------------------------------------------------------------------------- t0015038 88 ¡ï
-----------AUAGGAAAAAGUAGUAGCA--------------------------------------------------------------------------------------------------------- t1043018 1
-----------AUAGGAAAAAGUAGUAGCAU-------------------------------------------------------------------------------------------------------- t0165208 7
-----------AUAGGAAAAAGUAGUAGCAUU------------------------------------------------------------------------------------------------------- t0557932 2
-----------AUAGGAAAAAGUAGUAGCAUUUAU---------------------------------------------------------------------------------------------------- t0952006 2
------------UAGGAAAAAGUAGUAGCAUUUA----------------------------------------------------------------------------------------------------- t1879127 1
------------UAGGAAAAAGUAGUAGCAUUUAU---------------------------------------------------------------------------------------------------- t0711189 2
------------UAGGAAAAAGUAGUAGCAUUUAUG--------------------------------------------------------------------------------------------------- t1341730 1
--------------------------------------------------------------------------------UAAUAUACCAAUUUGAUGUCAUA-------------------------------- t6000061 1
--------------------------------------------------------------------------------------------UUGAUGUCAUAUAUGCUACUA---------------------- t1989147 1


Tae-41 gi|383723035|gb|HX072167.1|HX072167:1:104:+ 104(nt) -59.40(kcal/mol)	
CAGAGGAAGACGACGUCGCCGGCGAGCGCCUUUCGCCGGAAUCUCGUGCAGCUCUGGCCGGCGCGCGGCUCCGUCGAUUGGUGCUCGUCGGUGACAUCUGCGACG Seedling-m0762 192	 ££
...........((.((((((((((((((((..(((.((((..(.(((((.((....))..))))).)..)))).)))..)))))))))))))))).)).......	 ¡ì
**************************************************************************CGAUUGGUGCUCGUCGGUGAC********** Seedling-m0762-3p 192	 ¡î
--------------------------------------------------------------------------CGAUUGGUGCUCGUCGGUGA----------- t0155243 5	
--------------------------------------------------------------------------CGAUUGGUGCUCGUCGGUGAC---------- t0007921 152	 ¡ï
--------------------------------------------------------------------------CGAUUGGUGCUCGUCGGUGACA--------- t0101008 8	
---------------------------------------------------------------------------GAUUGGUGCUCGUCGGUGAC---------- t0079432 10	
---------------------------------------------------------------------------GAUUGGUGCUCGUCGGUGACA--------- t0069385 12	
----------------------------------------------------------------------------AUUGGUGCUCGUCGGUGACA--------- t0468712 2	
----------------------------------------------------------------------------AUUGGUGCUCGUCGGUGACAU-------- t0460278 2	
----------------------------------------------------------------------------AUUGGUGCUCGUCGGUGACAUC------- t3357960 1	


Tae-42 contig1522795:361:500:+ 140(nt) -78.32(kcal/mol)
UGAUCGGGAGCUUCACACCGUGGAUGUCAUCGUGGCCGUAUAUGAAUCGUCCCCCACAUCCAGCUCUGAUCAAUUUCAGAUACAGGUGGACGUUUCAUUGUACGGCCUGAUGACAUCCACGGCGUGGCUCUCCCAGAACA Flag leaf-m0287 149 ££
.....(((((..((((.(((((((((((((((.(((((((((((((.(((((.((.........(((((......)))))....)).))))).)))).)))))))))))))))))))))))).))))..)))))...... ¡ì
********************UGGAUGUCAUCGUGGCCGUAUA************************************************************************************************** Flag leaf-m0287-5p 70 ¡ù
****************************************************************************************************UACGGCCUGAUGACAUCCAC******************** Flag leaf-m0287-3p 77 ¡î
--------------ACACCGUGGAUGUCAUCGUGG--------------------------------------------------------------------------------------------------------- t1506536 1
--------------------UGGAUGUCAUCGUGGCCG------------------------------------------------------------------------------------------------------ t0307648 2
--------------------UGGAUGUCAUCGUGGCCGU----------------------------------------------------------------------------------------------------- t0237428 3
--------------------UGGAUGUCAUCGUGGCCGUA---------------------------------------------------------------------------------------------------- t0165327 4
--------------------UGGAUGUCAUCGUGGCCGUAU--------------------------------------------------------------------------------------------------- t0340905 2
--------------------UGGAUGUCAUCGUGGCCGUAUA-------------------------------------------------------------------------------------------------- t0010210 58 
---------------------GGAUGUCAUCGUGGCCGUA---------------------------------------------------------------------------------------------------- t1271274 1
------------------------------------------------------------------------------------------CGUUUCAUUGUACGGCCUGAU----------------------------- t1544429 1
--------------------------------------------------------------------------------------------------UGUACGGCCUGAUGACAUCCA--------------------- t0154590 4
----------------------------------------------------------------------------------------------------UACGGCCUGAUGACAUCC---------------------- t2168490 1
----------------------------------------------------------------------------------------------------UACGGCCUGAUGACAUCCA--------------------- t0241302 3
----------------------------------------------------------------------------------------------------UACGGCCUGAUGACAUCCAC-------------------- t0016779 56 ¡ï
-----------------------------------------------------------------------------------------------------ACGGCCUGAUGACAUCCAC-------------------- t0448041 2
-----------------------------------------------------------------------------------------------------ACGGCCUGAUGACAUCCACG------------------- t0433985 2
-----------------------------------------------------------------------------------------------------ACGGCCUGAUGACAUCCACGG------------------ t0073797 8
------------------------------------------------------------------------------------------------------CGGCCUGAUGACAUCCACG------------------- t1205494 1

Tae-43 contig121009:2103:2219:+ 117(nt) -53.00(kcal/mol)
UGAUGGUACCCUUCGACCCUCUUUAGUUCAACUAAAUGAAUAAAUUUUCAGAAUUCACUUCAUUUUUGAAACUUUAGUUCAUUUGGUUGAACUAAGUAGGGUCGGAGCAGACCCGCA Flag leaf-m0157 801 ££
....(((...((((((((((.(((((((((((((((((((((((.((((((((..........)))))))).))).)))))))))))))))))))).))))))))))...))).... ¡ì
**************************************************************************************UUGAACUAAGUAGGGUCGGAG********** Flag leaf-m0157-3p 801 ¡î
--------------------------------------------------------------------------------------UUGAACUAAGUAGGGUCG------------- t1958057 1
--------------------------------------------------------------------------------------UUGAACUAAGUAGGGUCGGA----------- t0111776 6
--------------------------------------------------------------------------------------UUGAACUAAGUAGGGUCGGAG---------- t0000597 794 ¡ï

Tae-43 contig12820:418:530:+ 113(nt) -54.50(kcal/mol)
UUGAGGUUUCCCUCUGACCCUAUUUUGUUCAACCAAAUGAAAUGAAAUUUUAGAAUUCACUUAAUUUUGGAAGUUCAUUUGAUUGAACUAAGUAGGGUCGGAGGGUACCUUUA Flag leaf-m0194 808 ££
..(((((..((((((((((((((((.((((((.((((((((......((((((((((.....)))))))))).)))))))).)))))).)))))))))))))))).))))).. ¡ì
**********************************************************************************UUGAACUAAGUAGGGUCGGAG********** Flag leaf-m0194-3p 808 ¡î
-------------------------------------------------------------------------------UGAUUGAACUAAGUAGGG---------------- t2745427 1
----------------------------------------------------------------------------------UUGAACUAAGUAGGGUCG------------- t1958057 1
----------------------------------------------------------------------------------UUGAACUAAGUAGGGUCGGA----------- t0111776 6
----------------------------------------------------------------------------------UUGAACUAAGUAGGGUCGGAG---------- t0000597 794 ¡ï
----------------------------------------------------------------------------------UUGAACUAAGUAGGGUCGGAGG--------- t2037967 1
-----------------------------------------------------------------------------------UGAACUAAGUAGGGUCGGAGG--------- t0121332 5

Tae-44 contig4164108:235:320:+ 86(nt) -51.30(kcal/mol)
AGUUAGAGUUUGGACGAGGAUGUGCAGCUGCGGUAGGACGUUCAGCUACGACCGGCAGCUGCACAUCCACUUCCAAGCGCUAGCUA 20-d seed-m0740 982 ££
((((((.(((((((.(.((((((((((((((....((.(((......))).)).)))))))))))))).).))))))).)))))). ¡ì
**********UGGACGAGGAUGUGCAGCUGC******************************************************* 20-d seed-m0740-5p 981 ¡î
----AGAGUUUGGACGAGGAUGUGCAGC---------------------------------------------------------- t5115381 1
-------GUUUGGACGAGGAUGUGCAGC---------------------------------------------------------- t0349537 3
---------UUGGACGAGGAUGUGCAGCUG-------------------------------------------------------- t1906645 1
---------UUGGACGAGGAUGUGCAGCUGC------------------------------------------------------- t1457362 1
----------UGGACGAGGAUGUGCAGC---------------------------------------------------------- t2681624 1
----------UGGACGAGGAUGUGCAGCU--------------------------------------------------------- t0729803 2
----------UGGACGAGGAUGUGCAGCUG-------------------------------------------------------- t0034539 37
----------UGGACGAGGAUGUGCAGCUGC------------------------------------------------------- t0001015 931 ¡ï
----------UGGACGAGGAUGUGCAGCUGCGGU---------------------------------------------------- t5787406 1
-----------GGACGAGGAUGUGCAGCUGC------------------------------------------------------- t0453631 3
-------------ACGAGGAUGUGCAGCUGCGGU---------------------------------------------------- t2025985 1

Tae-44 contig254772:715:801:- 87(nt) -52.30(kcal/mol)
UAGUUAGAGUUGGACGAGGAUGUGCAGCUGCGGUAGGACUCUCAGCUACGACCGGCAGCUGCACAUCCACGUCCAAGCGCUAGCUAG Flag leaf-m0613 5405 ££
(((((((.((((((((.(((((((((((((((((.((........))...))).)))))))))))))).))))).))).))))))). ¡ì
**********UGGACGAGGAUGUGCAGCUGC******************************************************** Flag leaf-m0613-5p 5405 ¡î
----------UGGACGAGGAUGUGCAGC----------------------------------------------------------- t0079949 8
----------UGGACGAGGAUGUGCAGCU---------------------------------------------------------- t0095645 7
----------UGGACGAGGAUGUGCAGCUG--------------------------------------------------------- t0005495 103
----------UGGACGAGGAUGUGCAGCUGC-------------------------------------------------------- t0000084 5276 ¡ï
----------UGGACGAGGAUGUGCAGCUGCGG------------------------------------------------------ t1292881 1
----------UGGACGAGGAUGUGCAGCUGCGGU----------------------------------------------------- t0187488 4
-----------GGACGAGGAUGUGCAGCUGC-------------------------------------------------------- t0124506 5
------------GACGAGGAUGUGCAGCUGC-------------------------------------------------------- t1849895 1

Tae-45 contig255044:754:849:- 96(nt) -35.00(kcal/mol)
UAUUAGCUACUCCCUCCGUCUCAUAAUAUAAACGUUUUUUACACUAGUGUAGUUCAAAAACGCUUUUAUAUUAUGGGACAGAAGGAGUAUCUCUGA Flag leaf-m0614 458 ££
....((.((((((.((.((((((((((((((((((((((((((....))))....)))))))..))))))))))))))).)).)))))).)).... ¡ì
*****************************************************************UUAUAUUAUGGGACAGAAGGA********** Flag leaf-m0614-3p 453 ¡î
-----------------------------------------------------------------UUAUAUUAUGGGACAGAAGG----------- t0466108 2
-----------------------------------------------------------------UUAUAUUAUGGGACAGAAGGA---------- t0001308 383 ¡ï
-----------------------------------------------------------------UUAUAUUAUGGGACAGAAGGAG--------- t0499569 2
------------------------------------------------------------------UAUAUUAUGGGACAGAAGGAG--------- t0083150 8
------------------------------------------------------------------UAUAUUAUGGGACAGAAGGAGUA------- t2612399 1
------------------------------------------------------------------UAUAUUAUGGGACAGAAGGAGUAU------ t2163398 1
-------------------------------------------------------------------AUAUUAUGGGACAGAAGGAGU-------- t0137204 5
--------------------------------------------------------------------UAUUAUGGGACAGAAGGAGU-------- t2512120 1
--------------------------------------------------------------------UAUUAUGGGACAGAAGGAGUA------- t0011963 50
---------------------------------------------------------------------AUUAUGGGACAGAAGGAGU-------- t0619462 1
---------------------------------------------------------------------AUUAUGGGACAGAAGGAGUA------- t0159277 4

Tae-45 contig3218027:322:420:- 99(nt) -42.80(kcal/mol)
UUACAUUCUAUCCCUCCGUCCUAUAAUAUAGGAUGUUUUUGAACACUAGUGUAGUGUCAGAAAACGUCUUAUAUUAUGGGACAGAAGGAGUAUAUUACU Flag leaf-m0750 459 ££
..........(((.((.(((((((((((((((((((((((..((((((...))))))..))))))))))))))))))))))).)).))).......... ¡ì
********************************************************************UUAUAUUAUGGGACAGAAGGA********** Flag leaf-m0750-3p 454 ¡î
-------------------------------------------------------------------CUUAUAUUAUGGGACAGAAGGAG--------- t0644189 1
--------------------------------------------------------------------UUAUAUUAUGGGACAGAAGG----------- t0466108 2
--------------------------------------------------------------------UUAUAUUAUGGGACAGAAGGA---------- t0001308 383 ¡ï
--------------------------------------------------------------------UUAUAUUAUGGGACAGAAGGAG--------- t0499569 2
---------------------------------------------------------------------UAUAUUAUGGGACAGAAGGAG--------- t0083150 8
---------------------------------------------------------------------UAUAUUAUGGGACAGAAGGAGUA------- t2612399 1
---------------------------------------------------------------------UAUAUUAUGGGACAGAAGGAGUAU------ t2163398 1
----------------------------------------------------------------------AUAUUAUGGGACAGAAGGAGU-------- t0137204 5
-----------------------------------------------------------------------UAUUAUGGGACAGAAGGAGU-------- t2512120 1
-----------------------------------------------------------------------UAUUAUGGGACAGAAGGAGUA------- t0011963 50
------------------------------------------------------------------------AUUAUGGGACAGAAGGAGU-------- t0619462 1
------------------------------------------------------------------------AUUAUGGGACAGAAGGAGUA------- t0159277 4

Tae-46 contig4075038:188:282:- 95(nt) -51.30(kcal/mol)
ACUUGUUACUACCUCUGUCCCAAAAUAUAAGACGUUGCAGGUCAAAUUUGAAUUGCAAAAACGUCUUAUAUUUUGGGACGGAGGUUGUAGUUCAC 20-d seed-m0728 42 ££
.....((((.((((((((((((((((((((((((((((((.(((....))).)))))...))))))))))))))))))))))))).))))..... ¡ì
****************************************************************CUUAUAUUUUGGGACGGAGGU********** 20-d seed-m0728-3p 41 ¡î
------------------------------------------------UGAAUUGCAAAAACGUCUUA--------------------------- t3530613 1
----------------------------------------------------------------CUUAUAUUUUGGGACGGAGGU---------- t0037427 34 ¡ï
-----------------------------------------------------------------UUAUAUUUUGGGACGGAGGU---------- t0792799 2
------------------------------------------------------------------UAUAUUUUGGGACGGAGGU---------- t0649817 2
-------------------------------------------------------------------AUAUUUUGGGACGGAGGU---------- t0388562 3

Tae-46 contig1116676:189:286:- 98(nt) -57.70(kcal/mol)
ACUUGUUACUACCUCUGUCCCAAAAUAUAAGACGUUGUUGCAGGUCAAAUUUGAACUGCAAAAACGUCUUAUAUUUUGGGACGGAGGUUGUAGUUCAC Flag leaf-m0115 141 ££
.....((((.((((((((((((((((((((((((((.((((((.(((....))).)))))).)))))))))))))))))))))))))).))))..... ¡ì
*******************************************************************CUUAUAUUUUGGGACGGAGGU********** Flag leaf-m0115-3p 141 ¡î
-------------------------------------------------------------------CUUAUAUUUUGGGACGGAGGU---------- t0004418 126 ¡ï
--------------------------------------------------------------------UUAUAUUUUGGGACGGAGGU---------- t0049809 12
--------------------------------------------------------------------UUAUAUUUUGGGACGGAGGUU--------- t2942409 1
---------------------------------------------------------------------UAUAUUUUGGGACGGAGGU---------- t2000766 1
----------------------------------------------------------------------AUAUUUUGGGACGGAGGUU--------- t1085761 1

Tae-47 contig94531:667:754:- 88(nt) -52.90(kcal/mol)
CUAGUGGAGGAUUCCAAGGGAUCGCAUUGAUCGAUCUCUCCGUGCAAGGUCGAUGGAUCAGUGCAAUCCCUCUGGAAUUCUCCGCUUG 5-d seed-m0716 16 ££
..((((((((((((((((((((.(((((((((.(((...((......))..))).))))))))).)))))).))))))))))))))..  ¡ì
*********************************************************UCAGUGCAAUCCCUCUGGAAU********** 5-d seed-m0716-3p 15 ¡î
---------------------------------------------------------UCAGUGCAAUCCCUCUGGAA----------- t1261103 1
---------------------------------------------------------UCAGUGCAAUCCCUCUGGAAU---------- t0120383 13 ¡ï
----------------------------------------------------------CAGUGCAAUCCCUCUGGAAU---------- t2815121 1
--------------------------------------------------------------GCAAUCCCUCUGGAAUUCUCC----- t1882964 1

Tae-48 contig444356:217:319:+ 103(nt) -35.50(kcal/mol)
GCAUUAAAUCACUUGAGCCUUAGUAAAUAUCUACACUAGUAAGUUUUUUCUUCAUGUUAGAAAUACUUAGCAGUGUAGAUACUCCCUAAGGCUAGGUUUGUUG Flag leaf-m1032 2169 ££
.((.((((((.....((((((((..(.((((((((((..(((((..(((((.......))))).)))))..)))))))))).)..)))))))).)))))).)) ¡ì
*************************************************************************UGUAGAUACUCCCUAAGGCU********** Flag leaf-m1032-3p 2169 ¡î
-------------------------------------------------------------------------UGUAGAUACUCCCUAAGG------------ t0067871 9
-------------------------------------------------------------------------UGUAGAUACUCCCUAAGGC----------- t0003199 167
-------------------------------------------------------------------------UGUAGAUACUCCCUAAGGCU---------- t0000230 1986 ¡ï
-------------------------------------------------------------------------UGUAGAUACUCCCUAAGGCUA--------- t0113826 6
--------------------------------------------------------------------------GUAGAUACUCCCUAAGGCU---------- t1790321 1

Tae-48 contig2067906:84:201:- 118(nt) -39.50(kcal/mol)
CAAAGCUUUAAGCACUAAUUAAGCCUUAGUGAAUAUCUACACUAGUAAGUUUUUCUUCAUGUUGAAAUGCUUAGCAUUGUAGAUACUCCCUAAGGCUUGGGUGGUAUUGCGUUGUGUG Flag leaf-m0464 20526 ££
(((.((..((..((((...((((((((((.((.((((((((....(((((.((((........)))).)))))....)))))))).)).)))))))))))))).))..)).))).... ¡ì
********************AAGCCUUAGUGAAUAUCUACA***************************************************************************** Flag leaf-m0464-5p 1693 ¡ù
*****************************************************************************UGUAGAUACUCCCUAAGGCUU******************** Flag leaf-m0464-3p 18833 ¡î
-------------------UAAGCCUUAGUGAAUAUCUA------------------------------------------------------------------------------- t0424593 2
-------------------UAAGCCUUAGUGAAUAUCUAC------------------------------------------------------------------------------ t0008345 71
-------------------UAAGCCUUAGUGAAUAUCUACA----------------------------------------------------------------------------- t0042444 14
--------------------AAGCCUUAGUGAAUAUCUAC------------------------------------------------------------------------------ t0040730 15
--------------------AAGCCUUAGUGAAUAUCUACA----------------------------------------------------------------------------- t0000290 1590
--------------------AAGCCUUAGUGAAUAUCUACAC---------------------------------------------------------------------------- t3058997 1
---------------------------------------------------------------------------AUUGUAGAUACUCCCUAAGG----------------------- t0643315 1
---------------------------------------------------------------------------AUUGUAGAUACUCCCUAAGGC---------------------- t0109146 6
----------------------------------------------------------------------------UUGUAGAUACUCCCUAAGGCU--------------------- t0442559 2
----------------------------------------------------------------------------UUGUAGAUACUCCCUAAGGCUU-------------------- t0409661 2
-----------------------------------------------------------------------------UGUAGAUACUCCCUAAGG----------------------- t0067871 9
-----------------------------------------------------------------------------UGUAGAUACUCCCUAAGGC---------------------- t0003199 167
-----------------------------------------------------------------------------UGUAGAUACUCCCUAAGGCU--------------------- t0000230 1986
-----------------------------------------------------------------------------UGUAGAUACUCCCUAAGGCUU-------------------- t0000032 16582 ¡ï
-----------------------------------------------------------------------------UGUAGAUACUCCCUAAGGCUUG------------------- t0274400 3
-----------------------------------------------------------------------------UGUAGAUACUCCCUAAGGCUUGGG----------------- t1883964 1
------------------------------------------------------------------------------GUAGAUACUCCCUAAGGCU--------------------- t1790321 1
------------------------------------------------------------------------------GUAGAUACUCCCUAAGGCUU-------------------- t0191394 4
-------------------------------------------------------------------------------UAGAUACUCCCUAAGGCUU-------------------- t0973156 1
-------------------------------------------------------------------------------UAGAUACUCCCUAAGGCUUG------------------- t0174279 4
-------------------------------------------------------------------------------UAGAUACUCCCUAAGGCUUGG------------------ t0013461 45
--------------------------------------------------------------------------------AGAUACUCCCUAAGGCUUGG------------------ t0235300 3
--------------------------------------------------------------------------------AGAUACUCCCUAAGGCUUGGG----------------- t0052938 12
--------------------------------------------------------------------------------AGAUACUCCCUAAGGCUUGGGU---------------- t0167147 4

Tae-49 contig620461:830:933:- 104(nt) -61.90(kcal/mol)
CUCUCUCUUUUUGGAAUUACUUGUCUCGGAUAUGGAUAUAUCUAGAACUAUAAUAUGUCUAGAUACGUCCAUUUCCGCGACAAGUAAUUCCGAAUGGAGGGAGU 10-d seed-m0737 111 ££
((((((((.((((((((((((((((.((((.(((((..((((((((.(........)))))))))..))))).)))).)))))))))))))))).)))))))). ¡ì
**********UUGGAAUUACUUGUCUCGGAU************************************************************************* 10-d seed-m0737-5p 110 ¡î
---------UUUGGAAUUACUUGUCUCGGA-------------------------------------------------------------------------- t0306003 4
----------UUGGAAUUACUUGUCUCGGAU------------------------------------------------------------------------- t0013117 105 ¡ï
-----------UGGAAUUACUUGUCUCGGAU------------------------------------------------------------------------- t2500236 1
-------------------------------------------------------------------------------ACAAGUAAUUCCGAAUGGAGGGAG- t1529245 1

Tae-50 contig2441482:500:583:- 84(nt) -48.80(kcal/mol)
UGCCAGGGGCGGCACUGCCGUACUGUCCGGACAGUGUAAGCUCAUUACACUGCCCUGGCAGUGCGUCAGAGCUGCCAGUUGCAG 20-d seed-m0459 195 ££
(((....((((((.(((.(((((((((.((.((((((((.....)))))))).)).))))))))).))).))))))....))). ¡ì
**********GGCACUGCCGUACUGUCCGGACA*************************************************** 20-d seed-m0459-5p 195 ¡î
---------CGGCACUGCCGUACUGUCCGGAC---------------------------------------------------- t4067532 1
---------CGGCACUGCCGUACUGUCCGGACA--------------------------------------------------- t0060097 21
----------GGCACUGCCGUACUGUCCGG------------------------------------------------------ t0651907 2
----------GGCACUGCCGUACUGUCCGGA----------------------------------------------------- t2401942 1
----------GGCACUGCCGUACUGUCCGGAC---------------------------------------------------- t0335464 4
----------GGCACUGCCGUACUGUCCGGACA--------------------------------------------------- t0007876 166 ¡ï

Tae-51 contig2963542:203:309:+ 107(nt) -56.00(kcal/mol)
CUGCACGUUGGUUCGCUUCAAGGCUUGAUGAAUAGGGUAAACUGCACGGAGCUAUGUGCAGUGCAGUUUACACUAUUCUGAAAGGUUUGAAGCGAAUUAACUAGCAU 20-d seed-m0554 213 ££
.(((..((((((((((((((((.(((...((((((.(((((((((((...((.....)).))))))))))).))))))...))).))))))))))))))))..))). ¡ì
***************************************************************************UUCUGAAAGGUUUGAAGCGAAU********** 20-d seed-m0554-3p 208 ¡î
---------------------------------------------ACGGAGCUAUGUGCAGUGCAGUUU-------------------------------------- t0808623 2
----------------------------------------------------------------------CACUAUUCUGAAAGGUUUGAAGCG------------- t3690038 1
-----------------------------------------------------------------------ACUAUUCUGAAAGGUUUGAAGCGA------------ t3828665 1
------------------------------------------------------------------------CUAUUCUGAAAGGUUUGAAGCGA------------ t4702057 1
------------------------------------------------------------------------CUAUUCUGAAAGGUUUGAAGCGAA----------- t0131057 9
-------------------------------------------------------------------------UAUUCUGAAAGGUUUGAAGCGAA----------- t4262303 1
-------------------------------------------------------------------------UAUUCUGAAAGGUUUGAAGCGAAU---------- t2595880 1
--------------------------------------------------------------------------AUUCUGAAAGGUUUGAAGCGA------------ t4043753 1
--------------------------------------------------------------------------AUUCUGAAAGGUUUGAAGCGAA----------- t2288173 1
--------------------------------------------------------------------------AUUCUGAAAGGUUUGAAGCGAAU---------- t0193180 6
---------------------------------------------------------------------------UUCUGAAAGGUUUGAAGCGAA----------- t0146774 8
---------------------------------------------------------------------------UUCUGAAAGGUUUGAAGCGAAU---------- t0007650 170 ¡ï
---------------------------------------------------------------------------UUCUGAAAGGUUUGAAGCGAAUU--------- t0338203 4
---------------------------------------------------------------------------UUCUGAAAGGUUUGAAGCGAAUUA-------- t2987824 1
----------------------------------------------------------------------------UCUGAAAGGUUUGAAGCGAAU---------- t0475786 3
----------------------------------------------------------------------------UCUGAAAGGUUUGAAGCGAAUU--------- t0733791 2
----------------------------------------------------------------------------------AGGUUUGAAGCGAAUUAACUAGCA- t1851094 1


Tae-52 contig1307888:755:871:+ 117(nt) -51.10(kcal/mol)
AAUGCUCACCUACACGUUGGUUAGCUUCUAGCCUUGAGGAAUAGGGGUAGACUGCACAGAGCUAUGUGCAGUGUAGUUGAUACUAUUCUGAAAGGCUUGAAGCAAAUUAACGAGCAU 20-d seed-m0163 1054 ££
.((((((........(((((((.(((((.((((((..(((((((((.((.((((((((......)))))))).)).))....)))))))..)))))).))))).))))))))))))) ¡ì
*************************************************************************************UUCUGAAAGGCUUGAAGCAAAU********** 20-d seed-m0163-3p 1045 ¡î
---------------------------------UUGAGGAAUAGGGGUAGACUGCAC------------------------------------------------------------ t0991111 2
-----------------------------------GAGGAAUAGGGGUAGACUGCACAG---------------------------------------------------------- t1909003 1
------------------------------------------AGGGGUAGACUGCACAGAGCUAUG--------------------------------------------------- t3720059 1
---------------------------------------------------------------------------------ACUAUUCUGAAAGGCUUGAAGCAA------------ t0559824 2
----------------------------------------------------------------------------------CUAUUCUGAAAGGCUUGAAGCA------------- t5278109 1
----------------------------------------------------------------------------------CUAUUCUGAAAGGCUUGAAGCAA------------ t0091412 13
----------------------------------------------------------------------------------CUAUUCUGAAAGGCUUGAAGCAAA----------- t0037559 34
----------------------------------------------------------------------------------CUAUUCUGAAAGGCUUGAAGCAAAU---------- t1574998 1
-----------------------------------------------------------------------------------UAUUCUGAAAGGCUUGAAGCAAAU---------- t0345471 4
------------------------------------------------------------------------------------AUUCUGAAAGGCUUGAAGCA------------- t0716724 2
------------------------------------------------------------------------------------AUUCUGAAAGGCUUGAAGCAA------------ t0157502 8
------------------------------------------------------------------------------------AUUCUGAAAGGCUUGAAGCAAAU---------- t0157735 8
------------------------------------------------------------------------------------AUUCUGAAAGGCUUGAAGCAAAUU--------- t0716352 2
-------------------------------------------------------------------------------------UUCUGAAAGGCUUGAAGC-------------- t3217087 1
-------------------------------------------------------------------------------------UUCUGAAAGGCUUGAAGCAA------------ t2853551 1
-------------------------------------------------------------------------------------UUCUGAAAGGCUUGAAGCAAA----------- t0046559 27
-------------------------------------------------------------------------------------UUCUGAAAGGCUUGAAGCAAAU---------- t0001031 919 ¡ï
-------------------------------------------------------------------------------------UUCUGAAAGGCUUGAAGCAAAUU--------- t0164498 7
--------------------------------------------------------------------------------------UCUGAAAGGCUUGAAGCAAAU---------- t0084474 14
--------------------------------------------------------------------------------------UCUGAAAGGCUUGAAGCAAAUU--------- t3628052 1
--------------------------------------------------------------------------------------UCUGAAAGGCUUGAAGCAAAUUAA------- t3285125 1
---------------------------------------------------------------------------------------CUGAAAGGCUUGAAGCAAAU---------- t3199265 1
--------------------------------------------------------------------------------------------AGGCUUGAAGCAAAUUAACGAGCA- t0981503 2
------------------------------------------------------------------------------------------------UUGAAGCAAAUUAACGAGCAU t4553178 1

Tae-53 contig230466:260:367:+ 108(nt) -50.70(kcal/mol)
UGCUACCCGCACAGAUCCUUUUGGCUCUGGUAGCAAUUCCAACCGUACAAUCUGGUACACGUGGGGCUGGGAUUGCUACCGAUUCCAGAAGGAUUUGCACAAAUAGCA 20-d seed-m0432 1021 ££
.((((......(((((((((((((...((((((((((((((.((.(((............))).)).))))))))))))))...)))))))))))))......)))).¡ì
****************************************************************************UACCGAUUCCAGAAGGAUUUGC********** 20-d seed-m0432-3p 1018 ¡î
----------------------------------------------------------ACGUGGGGCUGGGAUUGCU------------------------------- t5661274 1
------------------------------------------------------------------------UUGCUACCGAUUCCAGAAGGA--------------- t0629159 2
-------------------------------------------------------------------------UGCUACCGAUUCCAGAAGGAU-------------- t0257929 5
---------------------------------------------------------------------------CUACCGAUUCCAGAAGGAUUUGC---------- t4089373 1
----------------------------------------------------------------------------UACCGAUUCCAGAAGGAUUU------------ t0862315 2
----------------------------------------------------------------------------UACCGAUUCCAGAAGGAUUUG----------- t0109824 11
----------------------------------------------------------------------------UACCGAUUCCAGAAGGAUUUGC---------- t0000967 978 ¡ï
----------------------------------------------------------------------------UACCGAUUCCAGAAGGAUUUGCA--------- t2023473 1
----------------------------------------------------------------------------UACCGAUUCCAGAAGGAUUUGCAC-------- t1152084 1
-----------------------------------------------------------------------------ACCGAUUCCAGAAGGAUUUGC---------- t0067402 18
-----------------------------------------------------------------------------ACCGAUUCCAGAAGGAUUUGCA--------- t1901735 1


££ Precursor sequence and  all sRNA reads matched to the precursor
¡ì Precursor structure
¡ù miRNA* locus  and  reads 
¡î miRNA  locus and  reads
¡ï Mature miRNA sequence and reads
