# Supplementary material for: Identification and characterization of microRNAs in the flag leaf and developing seed of wheat (Triticum aestivum L.)
Source: BMC Genomics. 2014 Apr 16;15:289. doi: 10.1186/1471-2164-15-289 (PMC4029127; doi:10.1186/1471-2164-15-289)
Supplement: Additional file 8 — The details of 53 candidate miRNAs identified in five wheat sRNA libraries or tissues. [file 1471-2164-15-289-S8.XLSX]

## Sheet: Sheet1
Additional file 8 The details of 53 candidate miRNAs identified in five wheat sRNA libraries or tissues
miRNA name ☆	Mature Sequence(5′→3′)	Length (nt)	Precursor location ※	Precursor length (nt)	Mature sequence locus ★	Mfe††	Location of mature sequence in precursor	Reads per million of total miRNA reads（RPM）							Fold change *
								seedlings	flag leaves	5-d seeds	10-d seeds	20-d seeds	total		flag leaves	5-d seeds	10-d seeds	20-d seeds
Tae-1	UAUUUAUGUCGGACAAAAAAU	22	contig558785:1182:1282:+	101	3p	-20.5	39:59	1.24	5.45	1.37	7.5	8.54	24.1		2.13592	0.143836	2.59655	2.7839
Tae-2	UUUGACCAAGUUUGUAGAGAU	22	contig2220558:496:647:-	152	5p	-47.23	60:80	4.96	8.72	1.37	6.25	6.1	27.4		0.813988	-1.85616	0.333516	0.298469
Tae-3	UGAAUUUGUCCAUAGCAUCAG	22	contig94033:29:154:+	126	5p	-60.31	11:31	230.64	182.03	175.36	251.25	297.68	1136.96		-0.341467	-0.395323	0.123481	0.36812
Tae-4	GUGGUCGUGCUGGAGUGGUU	22	contig3481471:360:437:+	78	3p	-23.9	100:119	3.72	2.18	1.37	2.5	7.32	17.09		-0.770974	-1.44113	-0.573375	0.976541
Tae-5	UUUUUUGAUCCUUAGGAUGGC	22	contig20256:2204:2310:+	107	5p	-60.8	69:89	0	1.09	1.37	93.75	366	462.21		-	-	-	-
Tae-6	UAAAAAAUCUGUAGGCACUAC	22	contig567161:916:1157:+	242	3p	-103.22	79:98	3.72	10.9	12.33	27.5	52.46	106.91		1.55095	1.7288	2.88606	3.81784
Tae-7	UUGAGGAUGGGAUGAUUUAGA	22	contig134713:944:1051:-	108	3p	-52.2	78:99	0	0	0	13.75	21.96	35.71		-	-	-	-
Tae-8	GCGGCUCUGUGGUGUUCAAGC	22	contig219800:1603:1797:+	195	3p	-79.8	165:186	14.88	0	19.18	0	0	34.06		-	0.366228	-	-
Tae-9	CUAAGAGGCAGAGAACGGGAUG	22	contig2591194:290:431:+	142	5p	-81.4	11:33	0	0	43.84	13.75	2.44	60.03		-	-	-	-
Tae-10	UGAAGAGCGCGGGCAGCACAA	22	contig768867:86:227:-	142	5p	-96.87	11:32	6.2	22.89	2.74	7.5	2.44	41.77		1.88438	-1.17809	0.274622	-1.34539
Tae-11	AAGGACCUGAUAGAGAUGGAU	22	contig849921:339:476:-	138	3p	-62.1	108:129	2.48	8.72	2.74	5	0	18.94		1.81399	0.143836	1.01159	-
Tae-12	UGGCAUAAGUACACUGCAUACU	22	contig1266755:345:613:+	269	3p	-116.3	240:262	13.64	109	24.66	83.75	12.2	243.25		2.99841	0.854329	2.61825	-0.160962
Tae-13	AGACUUGUAUUUAGGAACGGA	22	GH225472:171:326:-	156	3p	-62.9	126:146	0	42.51	10.96	31.25	0	84.72		-	-	-	-
Tae-14	UCUGUUCACUAAUGUAGGACG	22	contig916294:962:1060:-	99	5p	-51.8	11:32	1.24	6.54	0	1.25	2.44	11.47		2.39895	-	0.011588	0.976541
Tae-15	UCACGAGUUCUUGAGUCUGCA	22	contig05941:2440:2612:-	173	5p	-100.1	11:32	1.24	8.72	1.37	1.25	3.66	16.24		2.81399	0.143836	0.011588	1.5615
Tae-16	ACACUUAUUUUGGAUCGGAGG	22	CJ862830:141:250:-	110	3p	-65.5	80:100	4.96	18.53	4.11	5	10.98	43.58		1.90145	-0.271202	0.011588	1.14647
Tae-17	UCUUAUACUGUGGGACGGAGG	22	contig79179:330:424:-	95	3p	-63.1	65:86	6.2	15.26	1.37	3.75	4.88	31.46		1.29941	-2.17809	-0.725378	-0.345387
Tae-18	ACAAUUAUUUCGGAACGGAGG	22	CJ723354:116:223:-	108	3p	-59.5	78:98	2.48	6.54	0	1.25	2.44	12.71		1.39895	-	-0.988412	-0.023459
Tae-19	UCUGAGACAAGUAAUUCCGAA	22	contig28919:1432:1516:+	85	3p	-44.2	55:76	3.72	8.72	2.74	1.25	1.22	17.65		1.22903	-0.441127	-1.57337	-1.60842
Tae-20	UGUAGAUACUCCCUAAGGCUU	22	contig03265:1901:2010:+	110	3p	-34.4	69:90	644.8	1509.65	1.37	0	1.22	2157.04		1.22729	-8.87853	-	-9.04583
Tae-21	UCUUAUAUUAUUGGACGGAGA	22	contig00494:2200:2271:-	72	3p	-25.6	42:63	6.2	22.89	1.37	1.25	0	31.71		1.88438	-2.17809	-2.31034	-
			contig68480:2366:2460:-	95	5p	-40.8	65:85
Tae-22	ACUUAUUUUGGAUCAGAGGGG	21	contig389178:1175:1284:+	110	3p	-69.7	80:101	1.24	6.54	0	0	0	7.78		2.39895	-	-	-
			contig1396484:620:719:+	100	5p	-56.1	70:90
Tae-23	UGUAGAUACUCCCUAGGGCUU	21	contig03265:3220:3320:+	101	3p	-35.3	71:92	9.92	76.3	0	0	0	86.22		2.94327	-	-	-
Tae-24	UUAGUUGACGCGAGGAUGACA	21	contig1916243:486:594:-	109	5p	-74.6	11:32	1.24	8.72	0	0	0	9.96		2.81399	-	-	-
Tae-25	GAGGAGAGGGGGAAGAACGAC	21	contig4824289:1:76:+	76	3p	-43.7	46:67	1.24	7.63	0	0	0	8.87		2.62134	-	-	-
			contig1025429:749:835:+	87	5p	-38.7	57:77
Tae-26	ACAUUCGUGGAAGUCGCGGCA	21	contig83006:1233:1364:+	132	5p	-59.4	11:32	7.44	32.7	0	1.25	1.22	42.61		2.13592	-	-2.57337	-2.60842
Tae-27	GAGGAGAAGAUGAAGGACGAC	21	contig714600:309:460:-	152	5p	-56.31	11:32	4.96	22.89	0	0	0	27.85		2.20631	-	-	-
			contig1969522:416:501:+	86	3p	-47.8	56:76
Tae-28	UUGGACGAUUCAGAGACGAUA	21	contig943666:499:618:+	120	5p	-60.3	11:32	34.72	144.97	0	3.75	2.44	185.88		2.06192	-	-3.2108	-3.83081
Tae-29	UCUGUGACGAGUAAUUUGGAA	21	contig385694:539:644:-	106	3p	-35.1	76:97	3.72	19.62	1.37	0	0	24.71		2.39895	-1.44113	-	-
Tae-30	AUGACGAGUAAAUCAGAACGG	21	contig496472:1111:1197:-	87	3p	-58.9	57:78	1.24	14.17	5.48	3.75	3.66	28.3		3.51443	2.14384	1.59655	1.5615
			contig500041:1294:1383:+	90	3p	-62.2	60:80
Tae-31	AAAUACUUGUCGGACAAAUGG	21	contig08917:4223:4328:-	106	5p	-57.4	11:32	0	11.99	1.37	0	0	13.36		-	-	-	-
Tae-32	UGACAAGUAAUUUGGAACGGA	21	contig493751:632:743:-	112	3p	-53.6	82:103	23.56	210.37	1.37	3.75	2.44	241.49		3.15852	-4.10409	-2.65138	-3.27139
			contig111099:730:798:+	69	3p	-19.8	39:59
Tae-33	ACAAGUACUAUGGAUCGGAGG	21	contig3049721:92:198:-	107	3p	-58.3	77:98	1.24	10.9	1.37	1.25	2.44	17.2		3.13592	0.143836	0.011588	0.976541
Tae-34	UCUUAUAUUAUUGGACGGAUG	21	contig347151:1149:1243:-	95	3p	-46.7	65:86	0	15.26	1.37	0	2.44	19.07		-	-	-	-
Tae-35	UAAGAAGCAAAGAGCACAUG	20	contig60545:1004:1119:+	116	5p	-49.71	11:31	0	172.22	0	11.25	14.64	198.11		-	-	-	-
			contig1031547:677:792:+	116	5p	-52.82	11:30	0	0	0	0	0	0		-	-	-	-
Tae-36	ACGACGAGUAAUUUAGAACGG	21	contig61229:223:301:+	79	3p	-45.5	49:70	0	32.7	0	0	0	32.7		-	-	-	-
			contig1659986:462:551:-	90	5p	-64.5	60:80
Tae-37	UUUACUGCAUUAGGACAACAA	21	GR503881:200:382:-	183	3p	-37.1	153:173	0	7.63	0	0	0	7.63		-	-	-	-
Tae-38	AUAGCAUCAUCCAUCCUACC	20	contig1941326:541:629:-	89	5p	-45.6	11:31	16.12	17.44	10.96	6.25	17.08	67.85		0.113548	-0.556604	-1.36692	0.0834562
Tae-39	AUAGCAUCAUCCAUCCUGCCA	21	contig1941326:153:271:-	119	5p	-58.1	21:42	7.44	18.53	9.59	0	8.54	44.1		1.31649	0.366228	-	0.198933
Tae-40	UAUAGGAAAAAGUAGUAGCAU	21	contig951499:738:872:+	135	5p	-56.5	11:32	3.72	6.54	2.74	3.75	7.32	24.07		0.813988	-0.441127	0.011588	0.976541
Tae-41	CGAUUGGUGCUCGUCGGUGAC	21	HX072167:1:104:+	104	3p	-59.4	75:95	17.36	38.15	12.33	18.75	31.72	118.31		1.13592	-0.493594	0.111124	0.869626
Tae-42	UACGGCCUGAUGACAUCCAC	20	contig1522795:361:500:+	140	3p	-78.32	101:121	8.68	6.54	0	0	0	15.22		-0.408404	-	-	-
Tae-43	UUGAACUAAGUAGGGUCGGAG		contig121009:2103:2219:+	117	3p	-53	87:107	114.08	64.31	0	1.25	1.22	180.86		-0.826931	-	-6.51197	-6.54702
			contig12820:418:530:+	113	3p	-54.5	83:103
Tae-44	UGGACGAGGAUGUGCAGCUGC	21	contig4164108:235:320:+	86	5p	-51.3	11:32	682	433.82	71.24	63.75	65.88	1316.69		-0.652675	-3.25901	-3.41927	-3.37186
			contig254772:715:801:-	87	5p	-52.3	11:31
Tae-45	UUAUAUUAUGGGACAGAAGGA		contig255044:754:849:-	96	3p	-35	66:86	84.32	35.97	0	1.25	1.22	122.76		-1.22908	-	-6.07587	-6.11092
			contig3218027:322:420:-	99	3p	-42.8	69:89	0	0	0	0	0	0		-	-	-	-
Tae-46	CUUAUAUUUUGGGACGGAGGU	21	contig4075038:188:282:-	95	3p	-51.3	65:86	9.92	14.17	2.74	2.5	2.44	31.77		0.514428	-1.85616	-1.98841	-2.02346
			contig1116676:189:286:-	98	3p	-57.7	68:88											-
Tae-47	UCAGUGCAAUCCCUCUGGAAU	21	contig94531:667:754:-	88	3p	-52.9	58:79	17.36	27.25	1.37	0	0	45.98		0.650489	-3.66352	-	-
Tae-48	UGUAGAUACUCCCUAAGGCU	20	contig444356:217:319:+	103	3p	-35.5	74:94	132.68	174.4	0	0	0	307.08		0.394449	-	-	-
			contig2067906:84:201:-	118	5p	-39.5	78:97
Tae-49	UUGGAAUUACUUGUCUCGGAU	21	contig620461:830:933:-	104	5p	-61.9	11:32	0	0	6.85	10	0	16.85		-	-	-	-
Tae-50	GGCACUGCCGUACUGUCCGGACA	23	contig2441482:500:583:-	84	5p	-48.8	21:41	0	7.63	4.11	78.75	13.42	103.91		-	-	-	-
Tae-51	UUCUGAAAGGUUUGAAGCGAAU	22	contig2963542:203:309:+	107	3p	-56	21:41	0	1.09	0	31.25	13.42	45.76		-	-	-	-
Tae-52	UUCUGAAAGGCUUGAAGCAAAU	22	contig1307888:755:871:+	117	3p	-51.1	64:84	0	7.63	10.96	97.5	69.54	185.63		-	-	-	-
Tae-53	UACCGAUUCCAGAAGGAUUUGC	22	contig230466:260:367:+	108	3p	-50.7	65:85	6.2	7.63	8.22	86.25	68.32	176.62		0.299415	0.40687	3.79818	3.46197
☆ Temporary miRNA name.
※ The accession numbers of miRNA-matched ESTs or genome contigs are from wheat EST database (http://www.ncbi.nlm.nih.gov/nucest/?term=wheat) or wheat genome shotgun-sequence assemblies (http://mips.helmholtz-muenchen.de/plant/wheat/uk454survey/index.jsp), " +" and "- " represent miRNA precursor in the strand or its complementary strand, respectively.
★ 3p refers to the mature miRNA sequence in the 3'-end arm of the precursor structure, while 5P 5'-end arm of the precursor structure.
†† Mfe , Minimal folding free energy.
* Logarithm of the fold change was calculated using log2, whereas the fold change is the ration of the abundance of a miRNA family in flag leave, 5-d seeds, 10-d seeds or 20-d seeds to the abundance of the same miRNA family in seedlings). "- " refers to no fold change data.
