# Supplementary material for: Identification and characterization of microRNAs in the flag leaf and developing seed of wheat (Triticum aestivum L.)
Source: BMC Genomics. 2014 Apr 16;15:289. doi: 10.1186/1471-2164-15-289 (PMC4029127; doi:10.1186/1471-2164-15-289)
Supplement: Additional file 9 — The Potential wheat targets predicted for novel miRNAs identified in five wheat tissues. [file 1471-2164-15-289-S9.XLSX]

## Sheet: novel miRNA target
Additional file 9 The Potential wheat targets predicted for novel miRNAs identified in the five wheat tissues
miRNA	Target Accession No.	Expectation	UPE＃	miRNA_start	miRNA_end	Target_start	Target_end	miRNA_aligned_fragment	Target_aligned_fragment	Target description
tae-miR1120b	TC402657	1.5	7.417	1	21	108	128	UUCUUAUAUUGUGGGACAGAG	CUCCGUCCCAUAAUAUAAGAA	Glyceraldehyde-3-phosphate dehydrogenase
tae-miR1120c	TC395345	0.5	13.628	1	21	974	994	UAAUAUAAGAACGUUUUUGAC	GUCAGAAACGUUCUUAUAUUA	Expressed protein
tae-miR1122b	TC398674	1	12.827	1	21	1102	1122	AGACUUAUAUGUAGGAACGGA	UCCGUUCCUAAAUAUAAGUCU	Phytoene dehydrogenase
tae-miR1122b	TC389043	1	7.72	1	21	674	694	AGACUUAUAUGUAGGAACGGA	UCCGUUCCUAAAUAUAAGUCU	Malate dehydrogenase [NADP]
tae-miR1122c	TC390499	1.5	11.933	1	21	748	768	UCUAAUAUUAUGGGACGGAGG	CCUCCGUCCCAUAAUAUAAGA	S-adenosylmethionine decarboxylase proenzyme
tae-miR1122c	TC449066	1.5	12.075	1	21	805	825	UCUAAUAUUAUGGGACGGAGG	CCUCCGUCCCAUAAUAUAAGA	S-adenosylmethionine decarboxylase proenzyme
tae-miR1122c	CV762246	1.5	6.184	1	21	270	290	UCUAAUAUUAUGGGACGGAGG	CCUCCGUCCCAUAAUAUUACA	Glycosyltransferase
tae-miR1127b	TC383697	1.5	20.355	1	20	45	64	UUGCGAGCAACGGAUGAAUC	GAUUCCUCCGUUGCUUGCAA	Transcriptional regulators
tae-miR1127b	TC389998	0	23.836	1	21	762	782	ACAAGUAUUUCUGGACGGAGG	CCUCCGUCCAGAAAUACUUGU	Riboflavin biosynthesis protein Rib
tae-miR1127b	EF104404	2	23.362	1	21	130	150	ACAAGUAUUUCUGGACGGAGG	CCUCCGUCCGGAAAAACUUGU	Amino acid permease (AapA)
tae-miR1127b	CJ560586	0.5	11.093	1	21	364	384	ACAAGUAUUUCUGGACGGAGG	CCUCCGUCCGGAAAUACUUGU	Ribosome recycling factor, chloroplast precurso
tae-miR1130b	TC390499	0	11.933	1	21	748	768	UCUUAUAUUAUGGGACGGAGG	CCUCCGUCCCAUAAUAUAAGA	Cluster: S-adenosylmethionine decarboxylase proenzyme
tae-miR1130b	TC449066	0	12.075	1	21	805	825	UCUUAUAUUAUGGGACGGAGG	CCUCCGUCCCAUAAUAUAAGA	S-adenosylmethionine decarboxylase proenzyme
tae-miR2275	CA627100	1.5	14.955	1	20	478	497	UUUGGUUUCCUCCAAUAUCU	AGAUUUUGGAGGAAACCAGA	COP8-like protein
tae-miR5048	TC371763	1.5	14.814	1	22	577	598	UUUGCAGGUUUUAGGUCUAAGU	GCUUAGACCUUAGACCUGCAAA	Protein kinase domain containing protein
tae-miR5049	TC438644	0	10.349	1	21	14	34	AAUAUGGAUCGGAGGGAGUAC	GUACUCCCUCCGAUCCAUAUU	Wpk4 protein kinase
tae-miR5175	CK168772	0.5	16.588	1	21	131	151	UUCCAAAUUACUCGUCGUGGU	ACUACGACGAGUAAUUUGGAA	Monodehydroascorbate reductase
tae-miR7757	TC449570	2.5	20.536	1	22	819	840	AUAAAACCUUCAGCUAUCCAUC	GGUGGAUAGCGGAAGGAUUUAU	NB-ARC domain containing protein
tae-miR7757	TC369793	0.5	18.52	1	22	1048	1069	AUAAAACCUUCAGCUAUCCAUC	GAUGGAUAGCUGAAGGUUUUGU	no annotation
tae-miR9652-3p	TC391604	2.5	14.333	1	20	746	765	AAGCUUAAUGAGAACAUGUG	AACAUGUUCUCAUUAACCUU	PHD-finger family protein
tae-miR9652-5p	CK213337	3	14.855	1	22	229	250	CCUGUUUGUCAUUAAGUUUCUU	AGCAAACUUAGUGGCAGACGGG	Profilin-1
tae-miR9653	TC376279	2.5	20.017	1	21	735	755	UUUGAGACUUUGGCCAUGGCC	GGCUAUGGCGAAGGUUUCAAA	GTP-binding protein SAR1A complete
tae-miR9653	CK153805	3	14.159	1	21	6	26	UUUGAGACUUUGGCCAUGGCC	GGUCGCGGCCGAGGUCUCAAA	HMG1/2-like protein
tae-miR9653	CN008215	2.5	21.58	1	21	366	386	UUUGAGACUUUGGCCAUGGCC	GGCCAUUGCCAAGGUUUCGAA	Zinc finger protein
tae-miR9654b	CA647790	3	21.769	1	20	77	96	UUCCGAAAGGCUUGAAGCGA	AAGCUUCAAGCUUUUUGGAA	Light induced protein like protein
tae-miR9654b	BJ258028	2.5	17.822	1	22	518	539	UUCCGAAAGGCUUGAAGCGAAU	AAUCGCUUGAAACCUUUCGGGA	Leucine-rich repeat-like protein
tae-miR9655	TC398128	2.5	19.006	1	20	588	607	CAAGGGAAGGAAGUAGCCAA	CUGGUUGUUUCCUUCCCUUG	Expressed protein
tae-miR9657a	TC456314	3	23.222	1	20	955	974	UGUGCUUCCUCGUCGAACGG	CCGUUUGAUGGGGAGGUGCA	Glycosyltransferase
tae-miR9657a	TC419713	3	18.744	1	21	410	430	UGUGCUUCCUCGUCGAACGGU	ACAGUUCAAUGAGGAAGCACG	Nucleosome/chromatin assembly factor
tae-miR9657b	TC416144	3	23.707	1	21	99	119	UUCGUCGGAGAAGCAUGUUGC	GUCGCAUGCUGCUCCGACGAA	Carbohydrate kinase
tae-miR9657c	CF133026	2.5	20.539	1	21	118	138	CGUGCUUCCUCGUCGAACGGU	ACAGUUCAAUGAGGAAGCACG	Nucleosome/chromatin assembly factor
tae-miR9658	TC421304	3	15.314	1	20	826	845	AUCGUUCUGGGUGAAUAGGC	UCCGAUUCAUCCAGGACGAU	Beta-amyrin synthase
tae-miR9659	CA606192	3	15.047	1	21	449	469	UCCAAUGGUUGUUCACGGCAU	AAGCUGUGGACGACCGUUGGA	Glutathione transferase F1
tae-miR9659	TC371921	2.5	20.394	1	21	824	844	UCCAAUGGUUGUUCACGGCAU	AUGCCUGGAACGACCAUUGGA	HvPIP1;5 protein
tae-miR9661	TC432139	2.5	18.691	1	20	329	348	UGAAGUAGAGCAGGGACCUC	AAAGUCUCUGCUCUACUUCA	F-box domain containing protein
tae-miR9662a	TC453857	2.5	19.483	1	21	490	510	UUGAACAUCCCAGAGCCACCG	CCGUGGCUCUGGAAUGUUCAG	Mitochondrial transcription termination factor-like
tae-miR9662b	TC418804	2	24.863	1	21	481	501	UGAACAUCCCAGAGCCACCGG	CCCGUGCCUCUGGGAUGUUCA	Mitochondrial transcription termination factor-like
tae-miR9663	TC455340	2	16.385	1	20	860	879	AAGCGUAGUCGAACGAAUCU	GGAUUCGUUCGACUACGUUG	Splicing factor 1
tae-miR9663	TC388735	2.5	22.422	1	20	329	348	AAGCGUAGUCGAACGAAUCU	GGAUUCGUUCGACUACGUCU	Generic methyltransferase
tae-miR9664	CA499346	2.5	23.359	1	20	331	350	UUGCAGUCCUCGAUGUCGUA	UUCGACAUCGAGGACUGCGU	NBS-LRR resistance-like protein
tae-miR9665	CK157633	3	10.524	1	20	534	553	GCUAGCAGUGUAAACUCAAA	UUUUAGUUUACACUAUUAGC	NADH-ubiquinone oxidoreductase chain 2
tae-miR9666a	CJ881369	1.5	4.239	1	22	432	453	CGGUAGGGCUGUAUGAUGGCGA	UCGCCAUCAUACAGCCCUACUU	DNA-directed RNA polymerase
tae-miR9666a	CJ720486	1.5	6.377	1	22	156	177	CGGUAGGGCUGUAUGAUGGCGA	UCGCCAUCAUACAGCCCUACUU	DNA-directed RNA polymerase
tae-miR9666b	TC381864	2.5	24.728	1	22	1010	1031	CGGUUGGGCUGUAUGAUGGCGA	UCUUCAUCAUACACCCCAACCG	Legumin-like protein
tae-miR9666c	TC417675	3	15.136	1	20	470	489	GCCAUCAUACGUCCAACCGU	AUCGUUGGACGGAUGAUGGU	Histone H2B.1
tae-miR9666c	CJ547112	3	19.992	1	21	181	201	GCCAUCAUACGUCCAACCGUG	UACGGUUGCAUGAAUGGUGGC	Glucose-6-phosphate isomerase
tae-miR9670	NP9349550	3	10.295	1	21	788	808	AGGUGGAAUACUUGAAGAAGA	UUUUCUGCAUGUGUUCCACCU	type 1 non specific lipid transfer protein precursor
tae-miR9672	AJ603583	0	19.576	1	21	238	258	CCACGACUGUCAUUAAGCAUC	GAUGCUUAAUGACAGUCGUGG	no annotation
tae-miR9673	TC449991	3	17.146	1	20	139	158	UAAGAAGCAAAUAGCACAUG	CAUGUGCUAUUUGUUGUUUG	Expressed protein
tae-miR9674a	CA716329	2	24.355	1	20	270	289	GCAUCAUCCAUCCUACCAUU	AAUGGUGGGAUGUAUGAUGU	Mta/sah nucleosidase
tae-miR9675	TC383661	2.5	12.014	1	20	984	1003	UUUAUGAUCACUCUCGUUUU	AAAACAAGAGUGAUCAUCAA	carboxypeptidase D
tae-miR9677	CA497152	1.5	18.433	1	20	248	267	UGGCCGUGGGUGGAGUGGAA	UUCCACUCUACCAACGGCCA	No annotation
tae-miR9679	CA646870	2.5	24.734	1	21	65	85	CAGAACCAGAAUGAGUAGCUC	GGGCUACUCUCUCUGGUUCUG	Predicted protein
＃UPE ：Target accessibility - maximum energy to unpair the target site
