# Supplementary material for: Identification and characterization of microRNAs in the flag leaf and developing seed of wheat (Triticum aestivum L.)
Source: BMC Genomics. 2014 Apr 16;15:289. doi: 10.1186/1471-2164-15-289 (PMC4029127; doi:10.1186/1471-2164-15-289)
Supplement: Additional file 11 — The potential targets predicted for the known miRNAs in wheat. [file 1471-2164-15-289-S11.XLSX]

## Sheet: Sheet3
Additional file 11 The potential targets predicted for the known miRNAs in wheat
miRNA family	miRNA species	Target Accession No	Expectation	UPE＃	miRNA_start	miRNA_end	Target_start	Target_end	miRNA_aligned_fragment	Target_aligned_fragment	Target description
miR156	tae-miR156	CK196549	1	22.257	1	21	194	214	UGACAGAAGAGAGUGAGCACA	UGUGCUCUCUCUCUUCUGUCA	Squamosa promoter-binding-like protein
miR156	tae-miR156	AL810223	1	14.442	1	21	522	542	UGACAGAAGAGAGUGAGCACA	UGUGCUCUCUCUCUUCUGUCA	Squamosa promoter-binding-like protein
miR156	ath-miR156a	CK196549	1	22.257	1	20	195	214	UGACAGAAGAGAGUGAGCAC	GUGCUCUCUCUCUUCUGUCA	Squamosa promoter-binding-like protein
miR156	ath-miR156a	AL810223	1	14.442	1	20	523	542	UGACAGAAGAGAGUGAGCAC	GUGCUCUCUCUCUUCUGUCA	Squamosa promoter-binding-like protein
miR160	tae-miR160	TC412104	0	21.37	1	20	31	50	UGCCUGGCUCCCUGUAUGCC	GGCAUACAGGGAGCCAGGCA	Auxin response factor
miR160	tae-miR160	TC416747	0	21.335	1	20	112	131	UGCCUGGCUCCCUGUAUGCC	GGCAUACAGGGAGCCAGGCA	Auxin response factor
miR160	tae-miR160	TC425315	0	18.29	1	20	978	997	UGCCUGGCUCCCUGUAUGCC	GGCAUACAGGGAGCCAGGCA	Auxin response factor
miR164	tae-miR164	TC416811	1	15.957	1	20	107	126	UGGAGAAGCAGGGCACGUGC	GCAAGUGCCCUGCUUCUCCA	NAC transcription factor
miR164	tae-miR164	TC390810	1	17.673	1	20	341	360	UGGAGAAGCAGGGCACGUGC	GCAAGUGCCCUGCUUCUCCA	NAC transcription factor
miR166	ath-miR166a	CK204430	0.5	21.094	1	20	67	86	UCGGACCAGGCUUCAUUCCC	GGGAAUGAAGCCUGGUCCGG	Class III HD-Zip protein
miR166	ath-miR166a	TC443436	0.5	21.692	1	20	67	86	UCGGACCAGGCUUCAUUCCC	GGGAAUGAAGCCUGGUCCGG	Class III HD-Zip protein
miR166	zma-miR166g-5p	TC420854	2	18.564	1	21	27	47	GGAAUGUUGUCUGGUUGGAGA	UCUCCAAGCAGACGACAUUUC	No annotation
miR168	ssp-miR168a	TC393544	3	20.983	1	21	329	349	CCCGCCUUGCACCAAGUGAAU	AUUCACUUGGUGCGAGGCGUU	Ubiquitin family protein,
miR168	osa-miR168a-5p	Ta#S32667259/ Ta.71657	3	19.94	1	20	62	81	UCGCUUGGUGCAGAUCGGGA	UCCCGAGCUGCACCAAGCCC	Argonaute protein
miR172	ath-miR172a	CA626451	0.5	21.238	1	20	221	240	AGAAUCUUGAUGAUGCUGCA	UGCAGCAUCAUCAGGAUUCU	Transcription factor
miR172	ath-miR172a	AB697002	0.5	19.99	1	20	1236	1255	AGAAUCUUGAUGAUGCUGCA	UGCAGCAUCAUCAGGAUUCU	Transcription factor WAP2D
miR172	ath-miR172a	CA486144	0.5	11.277	1	20	341	360	AGAAUCUUGAUGAUGCUGCA	UGCAGCAUCAUCAGGAUUCU	Transcription factor
miR172	ath-miR172a	TC401083	0.5	13.215	1	20	933	952	AGAAUCUUGAUGAUGCUGCA	UGCAGCAUCAUCAGGAUUCU	Transcription factor
miR172	ath-miR172a	TC374382	0.5	13.215	1	20	1695	1714	AGAAUCUUGAUGAUGCUGCA	UGCAGCAUCAUCAGGAUUCU	Transcription factor
miR172	ath-miR172a	CA648892	1	16.893	1	20	66	85	AGAAUCUUGAUGAUGCUGCA	UGCAGCAUCAUCAGGAUUUU	Floral homeotic protein
miR172	ath-miR172a	TC405024	1	17.371	1	20	269	288	AGAAUCUUGAUGAUGCUGCA	UGCAGCAUCAUCAGGAUUUU	Floral homeotic protein
miR172	ath-miR172a	TC400547	1	17.371	1	20	558	577	AGAAUCUUGAUGAUGCUGCA	UGCAGCAUCAUCAGGAUUUU	Floral homeotic protein
miR172	ath-miR172a	TC381895	1	17.371	1	20	1133	1152	AGAAUCUUGAUGAUGCUGCA	UGCAGCAUCAUCAGGAUUUU	Floral homeotic protein
miR172	ath-miR172a	TC368660	1	17.371	1	20	1364	1383	AGAAUCUUGAUGAUGCUGCA	UGCAGCAUCAUCAGGAUUUU	Floral homeotic protein
miR172	bdi-miR172a	TC460615	2.5	21.365	1	21	508	528	GCAGCACCACCAAGAUUCACA	UGAGAAUUUGGGUGGUGCUGC	E2F protein
miR395	tae-miR395b	CK193704	0	14.401	1	20	355	374	UGAAGUGUUUGGGGGAACUC	GAGUUCCCCCAAACACUUCA	Sucrose transporter
miR395	tae-miR395b	TC401715	1	16.386	1	20	364	383	UGAAGUGUUUGGGGGAACUC	GAGUUCCUCCAAGCACUUCA	ATP sulfurylase;
miR395	tae-miR395b	CV776184	1	15.159	1	20	447	466	UGAAGUGUUUGGGGGAACUC	GAGUUCCUCCAAGCACUUCA	ATP sulfurylase;
miR395	tae-miR395b	TC455080	1	22.476	1	20	2	21	UGAAGUGUUUGGGGGAACUC	GAGUUCCUCCAAGCACUUCA	ATP sulfurylase;
miR395	tae-miR395b	TC402080	1	16.472	1	20	423	442	UGAAGUGUUUGGGGGAACUC	GAGUUCCUCCAAGCACUUCA	ATP sulfurylase;
miR395	tae-miR395b	TC441063	2	16.155	1	20	451	470	UGAAGUGUUUGGGGGAACUC	AAGUUCCUCCAAGCACUUCA	ATP sulfurylase;
miR396	osa-miR396d	CJ645826	1	24.169	1	21	90	110	UCCACAGGCUUUCUUGAACUG	CCGUUCAAGAAAGCCUGUGGA	Growth-regulating factor
miR398	tae-miR398	CA614433	3	21.424	1	21	86	106	UGUGUUCUCAGGUCGCCCCCG	CGGGGGUCACCUGAGAUCACA	Superoxide dismutase [Cu-Zn]
miR398	tae-miR398	CA606891	3	20.509	1	21	78	98	UGUGUUCUCAGGUCGCCCCCG	CGGGGGUCACCUGAGAUCACA	Superoxide dismutase [Cu-Zn]
miR398	tae-miR398	CA700248	3	20.121	1	21	69	89	UGUGUUCUCAGGUCGCCCCCG	CGGGGGUCACCUGAGAUCACA	Superoxide dismutase [Cu-Zn]
miR398	tae-miR398	CA598436	3	22.012	1	21	93	113	UGUGUUCUCAGGUCGCCCCCG	CGGGGGUCACCUGAGAUCACA	Superoxide dismutase [Cu-Zn]
miR1122	tae-miR1135	CJ600810	0	14.527	1	24	211	234	CUGCGACAAGUAAUUCCGAACGGA	UCCGUUCGGAAUUACUUGUCGCAG	No annotation
miR1318	osa-miR1432	CK195521	0	17.255	1	21	87	107	AUCAGGAGAGAUGACACCGAC	GUCGGUGUCAUCUCUCCUGAU	No annotation
＃UPE ：Target accessibility - maximum energy to unpair the target site
