# Supplementary material for: Identification and characterization of microRNAs in the flag leaf and developing seed of wheat (Triticum aestivum L.)
Source: BMC Genomics. 2014 Apr 16;15:289. doi: 10.1186/1471-2164-15-289 (PMC4029127; doi:10.1186/1471-2164-15-289)
Supplement: Additional file 12 — The abundance of the miRNA star sequences for the known wheat miRNAs detected in five wheat small RNA libraries or tissues. [file 1471-2164-15-289-S12.XLSX]

## Sheet: Sheet1
Additional file 12 The abundance of the miRNA star sequences for the known wheat miRNAs detected in the five wheat small RNA libraries or tissues
miRNA name	mature sequence	star sequence	Raw reads of miRNA star sequence						Raw reads of mature miRNA sequence
			seedsings	flag leaves	5-d seeds	10-d seeds	20-d seeds		seedsings	flag leafes	5-d seeds	10-d seeds	20-d seeds
tae-miR159a＃	UUUGGAUUGAAGGGAGCUCUG	GAGCTCCTATCATTCCAATGA	4	10	3	0	4		0	0	0	0	0
tae-miR164	UGGAGAAGCAGGGCACGUGCA	CATGTGCCTTTCTTCTCCACC	4	1	20	5	31		2311	1812	1438	2796	3669
tae-miR169＃	GGGCAAGUCACCCUGGGCUACC	TAGCCAAGGATGATTTGCCTGTG	28	5	0	0	2		0	0	0	0	0
tae-miR171a	UGAUUGAGCCGUGCCAAUAUC	TGTTGGCTCGACTCACTCAGA	5	2	17	5	5		20.8876	15.9614	13.1783	7.54484	5.89785
tae-miR171b＃	UUGAGCCGUGCCAAUAUCACG	CGGTATTGGTGCGGTTCAATC	1	3	88	46	46		0	0	0	0	0
tae-miR319＃	UUGGACUGAAGGGAGCUCCCU	GGAGCTCACTTCAGTCCACTC	0	1	0	0	0		0	0	0	0	0
tae-miR398	UGUGUUCUCAGGUCGCCCCCG	GGGTCGAACTGGGAACACATG	1	47	1	0	0		7	182	4	0	3
tae-miR399	UGCCAAAGGAGAAUUGCCC	GCGCTTCTCCCTTGGCACACG	0	1	0	0	0		1	4	1	0	0
tae-miR444b＃	UUGCUGCCUCAAGCUUGCUGC	ACCGAGCATGAGGCAACAACT	1	1	0	0	0		0	0	0	0	0
tae-miR1120＃	ACAUUCUUAUAUUAUGAGACGGAG	CCGTCCCATAATATAAGAACGTTT	1	2	0	0	3		0	0	0	0	0
tae-miR1121＃	AGUAGUGAUCUAAACGCUCUUA	ATATTAGAGTGTTTAGATCACT	10	8	4	5	3		0	0	0	0	0
tae-miR1125＃	AACCAACGAGACCAACUGCGGCGG	GCCACATTCGGTCTTGTTGGTTAA	0	2	0	0	0		0	0	0	0	0
tae-miR1127＃	UCCUUCCGUUCGGAAUUAC	AATTCCGAACGGAGGGAGTA	1	106	2	34	53		0	0	0	0	0
tae-miR1128＃	UACUACUCCCUCCGUCCGAAA	CCGGACGGAGGGAGTAATTGCT	0	1	0	0	1		0	0	0	0	0
tae-miR1130＃	CCUCCGUCUCGUAAUGUAAGACG	TCTTACATTATGGGACGGAGTGGT	1	4	2	1	3		0	0	0	0	0
tae-miR1135	CUGCGACAAGUAAUUCCGAACGGA	CATTCGGAATTACTTGTCTCGGAT	1	1	0	1	0		14	9	2	2	7
tae-miR1138＃	GCUUAGAUGUGACAUCCUUAAAA	ATAACTATGTCACATCTAAGCTGA	1	1	0	0	0		0	0	0	0	0
＃ with no mature sequences of the miRNAs detected in any of the five wheat small RNA libraries.
